# Supplementary material for: Occurrence of Honey Bee (Apis mellifera L.) Pathogens in Wild Pollinators in Northern Italy
Source: Front Cell Infect Microbiol. 2022 Jun 30;12:907489. doi: 10.3389/fcimb.2022.907489 (PMC9280159; doi:10.3389/fcimb.2022.907489)
Supplement: Supplementary Table 1 — Individual pathogen abundance of the collected samples, grouped by genus, species, region, site, and month. [file Table_1.xlsx]

## Sheet: Table S1
ID	MONTH	ORDER	FAMILY	GENUS	SPECIES	REGION	LOCALITY	SITE	DWV	KBV	ABPV	CBPV	IAPV	IAV	AmFV	SBV	BQCV	SBPV	Moku virus	N. ceranae	N. apis	L. passim	C. mellificae	C. bombi	S. apis	S. melliferum	A. apis	P. larvae	M. plutonious
1	March	Diptera	Stratiomyiidae	Chloromyia	sp.	Piedmont	Cherasco	PIAI	0	0	0	0	0	0	0	0	0	0	0	0	0	0	0	0	0	0	0	0	0
2	March	Hymenoptera	Apidae	Apis	mellifera	Piedmont	Cherasco	PIAI	4979.21	0	79898.4	0	0	0	0	0	0	0	0	7878.32	0	0	0	0	0	0	0	0	0
3	March	Diptera	Bombyliidae	Bombylius	major	Piedmont	Cherasco	PIAI	0	0	0	0	0	0	0	0	0	0	0	579.321	0	0	0	0	0	0	0	0	0
4	March	Hymenoptera	Apidae	Apis	mellifera	Piedmont	Cherasco	PIAI	4368.32	0	0	7988.1	0	0	0	0	0	0	0	547979	0	0	0	0	0	0	0	0	0
5	March	Hymenoptera	Andrenidae	Andrena	minutula	Piedmont	Cherasco	PIAI	0	0	0	0	0	0	0	0	0	0	0	0	0	0	0	0	0	0	0	0	0
6	March	Hymenoptera	Formicidae	Lasius	sp.	Piedmont	Cherasco	PIAI	0	0	0	0	0	0	0	0	0	0	0	0	0	0	0	0	0	0	0	0	0
7	March	Diptera	Bombyliidae	Bombylius	sp.	Piedmont	Cherasco	PIAI	0	0	0	0	0	0	0	0	0	0	0	0	0	0	0	0	0	0	0	0	0
8	March	Hymenoptera	Apidae	Bombus	vestalis	Piedmont	Cherasco	PIAI	0	0	0	5979.32	0	0	0	0	0	0	0	0	0	0	0	0	0	0	0	0	0
9	March	Hymenoptera	Apidae	Apis	mellifera	Piedmont	Cherasco	PIAI	7979.21	0	0	0	0	0	0	0	0	0	0	479.214	0	0	0	0	0	0	0	0	0
10	March	Hymenoptera	Apidae	Apis	mellifera	Piedmont	Cherasco	PIAI	0	0	0	0	0	0	0	0	0	0	0	9.65899e+06	0	0	0	0	0	0	0	0	0
11	April	Diptera	Stratiomyiidae	Chloromyia	sp.	Piedmont	Cherasco	PIAI	0	0	0	0	0	0	0	0	0	0	0	0	0	0	0	0	0	0	0	0	0
12	April	Diptera	Stratiomyiidae	Chloromyia	sp.	Piedmont	Cherasco	PIAI	0	0	0	0	0	0	0	0	0	0	0	0	0	0	0	0	0	0	0	0	0
13	April	Diptera	Stratiomyiidae	Chloromyia	sp.	Piedmont	Cherasco	PIAI	0	0	0	0	0	0	0	0	0	0	0	0	0	0	0	0	0	0	0	0	0
14	April	Diptera	Syrphidae	Eristalis	tenax	Piedmont	Cherasco	PIAI	7.49794e+06	0	0	168.232	0	0	0	0	0	0	0	0	0	0	0	0	0	0	0	0	0
15	March	Hymenoptera	Apidae	Bombus	terrestris	Emilia Romagna	Bologna	CREA	0	0	0	0	0	0	0	0	0	0	0	7893.2	0	0	0	0	0	0	0	0	0
16	March	Hymenoptera	Apidae	Anthophora	plumipes	Emilia Romagna	Bologna	CREA	0	0	98984.1	0	0	0	0	0	0	0	0	0	0	0	0	0	0	0	0	0	0
17	March	Hymenoptera	Halictidae	Lasioglossum	pauxillum	Emilia Romagna	Ravenna	ERAI	0	0	0	0	0	0	0	0	0	0	0	4857.2	0	0	0	0	0	0	0	0	0
18	March	Hymenoptera	Halictidae	Lasioglossum	pauxillum	Emilia Romagna	Ravenna	ERAI	0	0	0	0	0	0	0	0	0	0	0	24857.2	0	0	0	0	0	0	0	0	0
19	March	Hymenoptera	Apidae	Bombus	lapidarius	Emilia Romagna	Bologna	CREA	0	0	0	685978	0	0	0	0	0	0	0	0	0	0	0	0	0	0	0	0	0
20	March	Hymenoptera	Ichneumonidae	-	-	Emilia Romagna	Bologna	CREA	0	0	0	0	0	0	0	0	0	0	0	0	0	0	0	0	0	0	0	0	0
21	March	Hymenoptera	Apidae	Bombus	pratorum	Emilia Romagna	Bologna	CREA	0	0	0	0	0	0	0	0	0	0	0	415748	0	0	0	0	0	0	0	0	0
22	March	Hymenoptera	Apidae	Bombus	terrestris	Emilia Romagna	Bologna	CREA	0	0	0	5487	0	0	0	0	0	0	0	0	0	0	0	0	0	0	0	0	0
23	March	Hymenoptera	Halictidae	Lasioglossum	laticeps	Emilia Romagna	Ozzano dell'Emilia	ERESP	0	0	0	0	0	0	0	0	0	0	0	0	0	0	0	0	0	0	0	0	0
24	March	Hymenoptera	Apidae	Apis	mellifera	Emilia Romagna	Ozzano dell'Emilia	ERESP	74127	0	0	0	0	0	0	0	0	0	0	56879.7	0	0	0	0	0	0	0	0	0
25	March	Hymenoptera	Megachilidae	Osmia	bicornis	Emilia Romagna	Ozzano dell'Emilia	ERESP	0	0	1564789	0	0	0	0	0	0	0	0	2465	0	0	0	0	0	0	0	0	0
26	March	Diptera	Bombyliidae	Bombylius	sp.	Emilia Romagna	Ozzano dell'Emilia	ERESP	0	0	0	0	0	0	0	0	0	0	0	0	0	0	0	0	0	0	0	0	0
27	March	Hymenoptera	Andrenidae	Andrena	dorsata	Emilia Romagna	Ozzano dell'Emilia	ERESP	0	0	0	0	0	0	0	0	0	0	0	0	0	0	0	0	0	0	0	0	0
28	April	Hymenoptera	Megachilidae	Megachile	parietina	Emilia Romagna	Bologna	CREA	0	0	0	0	0	0	0	0	0	0	0	0	0	0	0	0	0	0	0	0	0
29	April	Hymenoptera	Megachilidae	Osmia	aurulenta	Emilia Romagna	Bologna	CREA	0	0	0	0	0	0	0	57.221	0	0	0	0	0	0	0	0	0	0	0	0	0
30	April	Hymenoptera	Megachilidae	Osmia	aurulenta	Emilia Romagna	Bologna	CREA	0	0	0	0	0	0	0	49798.2	0	0	0	0	0	0	0	0	0	0	0	0	0
31	April	Hymenoptera	Megachilidae	Osmia	aurulenta	Emilia Romagna	Bologna	CREA	0	0	0	0	0	0	0	0	0	0	0	0	0	0	0	0	0	0	0	0	0
32	April	Hymenoptera	Megachilidae	Osmia	aurulenta	Emilia Romagna	Bologna	CREA	0	0	0	0	0	0	0	0	0	0	0	0	0	0	0	0	0	0	0	0	0
33	April	Hymenoptera	Megachilidae	Osmia	aurulenta	Emilia Romagna	Bologna	CREA	0	0	0	0	0	0	0	14479.2	0	0	0	0	0	0	0	0	0	0	0	0	0
34	April	Hymenoptera	Megachilidae	Osmia	caerulescens	Emilia Romagna	Bologna	CREA	0	0	0	0	0	0	0	0	0	0	0	0	0	0	0	0	0	0	0	0	0
35	April	Hymenoptera	Megachilidae	Osmia	caerulescens	Emilia Romagna	Bologna	CREA	0	0	0	0	0	0	0	2497.21	0	0	0	0	0	0	0	0	0	0	0	0	0
36	April	Hymenoptera	Apidae	Xylocopa	violacea	Emilia Romagna	Bologna	CREA	0	0	0	0	0	0	0	0	0	0	0	0	0	0	0	0	0	0	0	0	0
37	April	Hymenoptera	Halictidae	Halictus	simplex	Emilia Romagna	Bologna	CREA	0	0	0	0	0	0	0	0	0	0	0	0	0	0	0	0	0	0	0	0	0
38	April	Hymenoptera	Halictidae	Lasioglossum	malachurum	Emilia Romagna	Bologna	CREA	0	0	0	0	0	0	0	0	0	0	0	0	0	0	0	0	0	0	0	0	0
39	April	Hymenoptera	Halictidae	Lasioglossum	marginatum	Emilia Romagna	Bologna	CREA	479879	0	0	0	0	0	0	0	0	0	0	0	0	0	0	0	0	0	0	0	0
40	April	Hymenoptera	Halictidae	Lasioglossum	marginatum	Emilia Romagna	Bologna	CREA	0	0	0	0	0	0	0	0	0	0	0	0	0	0	0	0	0	0	0	0	0
41	April	Hymenoptera	Halictidae	Lasioglossum	marginatum	Emilia Romagna	Bologna	CREA	0	0	0	0	0	0	0	0	0	0	0	0	0	0	0	0	0	0	0	0	0
42	April	Hymenoptera	Halictidae	Lasioglossum	marginatum	Emilia Romagna	Bologna	CREA	0	0	0	0	0	0	0	0	0	0	0	0	0	0	0	0	0	0	0	0	0
43	April	Hymenoptera	Halictidae	Lasioglossum	marginatum	Emilia Romagna	Bologna	CREA	987.32	0	0	0	0	0	0	0	0	0	0	0	0	0	0	0	0	0	0	0	0
44	April	Hymenoptera	Halictidae	Lasioglossum	marginatum	Emilia Romagna	Bologna	CREA	0	0	0	0	0	0	0	0	0	0	0	0	0	0	0	0	0	0	0	0	0
45	April	Hymenoptera	Megachilidae	Osmia	rufohirta	Emilia Romagna	Bologna	CREA	0	0	0	0	0	0	0	17498.2	0	0	0	0	0	0	0	0	0	0	0	0	0
46	April	Hymenoptera	Megachilidae	Osmia	aurulenta	Emilia Romagna	Bologna	CREA	0	0	0	0	0	0	0	0	0	0	0	659877	0	0	0	0	0	0	0	0	0
47	April	Hymenoptera	Megachilidae	Osmia	caerulescens	Emilia Romagna	Bologna	CREA	0	0	0	0	0	0	0	0	0	0	0	0	0	0	0	0	0	0	0	0	0
48	April	Hymenoptera	Megachilidae	Megachile	willughbiella	Emilia Romagna	Bologna	CREA	479.2	0	0	0	0	0	0	0	0	0	0	0	0	0	0	0	0	0	0	0	0
49	April	Hymenoptera	Halictidae	Halictus	simplex	Emilia Romagna	Bologna	CREA	0	0	0	0	0	0	0	0	0	0	0	0	0	0	0	0	0	0	0	0	0
50	April	Hymenoptera	Apidae	Eucera	nigrescens	Emilia Romagna	Bologna	CREA	0	0	0	0	0	0	0	0	0	0	0	0	0	0	0	0	0	0	0	0	0
51	April	Hymenoptera	Andrenidae	Andrena	dorsata	Emilia Romagna	Bologna	CREA	0	0	0	0	0	0	0	0	0	0	0	0	0	0	0	0	0	0	0	0	0
52	April	Hymenoptera	Andrenidae	Andrena	dorsata	Emilia Romagna	Bologna	CREA	0	0	0	0	0	0	0	0	0	0	0	0	0	0	0	0	0	0	0	0	0
53	May	Hymenoptera	Andrenidae	Andrena	dorsata	Emilia Romagna	Bologna	CREA	0	0	0	0	0	0	0	0	0	0	0	0	0	0	0	0	0	0	0	0	0
54	May	Hymenoptera	Andrenidae	Andrena	ventricosa	Emilia Romagna	Bologna	CREA	0	0	0	0	0	0	0	0	0	0	0	0	0	0	0	0	0	0	0	0	0
55	May	Hymenoptera	Andrenidae	Andrena	ventricosa	Emilia Romagna	Bologna	CREA	0	0	0	0	0	0	0	0	0	0	0	0	0	0	0	0	0	0	0	0	0
56	May	Hymenoptera	Andrenidae	Andrena	ventricosa	Emilia Romagna	Bologna	CREA	0	0	0	0	0	0	0	0	0	0	0	0	0	0	0	0	0	0	0	0	0
57	May	Hymenoptera	Andrenidae	Andrena	ventricosa	Emilia Romagna	Bologna	CREA	0	0	0	0	0	0	0	0	0	0	0	0	0	0	0	0	0	0	0	0	0
58	April	Hymenoptera	Halictidae	Lasioglossum	marginatum	Emilia Romagna	Ozzano dell'Emilia	ERESP	0	0	0	0	0	0	0	0	0	0	0	0	0	0	0	0	0	0	0	0	0
59	April	Hymenoptera	Apidae	Anthophora	plumipes	Emilia Romagna	Ozzano dell'Emilia	ERESP	0	0	0	0	0	0	0	0	0	0	0	0	0	0	0	0	0	0	0	0	0
60	April	Hymenoptera	Megachilidae	Osmia	caerulescens	Emilia Romagna	Ozzano dell'Emilia	ERESP	0	0	0	0	0	0	0	0	0	0	0	0	0	0	0	0	0	0	0	0	0
61	April	Diptera	Rhinophoridae	-	-	Emilia Romagna	Ozzano dell'Emilia	ERESP	0	0	0	0	0	0	0	0	0	0	0	0	0	0	0	0	0	0	0	0	0
62	April	Hymenoptera	Halictidae	Lasioglossum	marginatum	Emilia Romagna	Ozzano dell'Emilia	ERESP	0	0	0	479.21	0	0	0	0	0	0	0	0	0	0	0	0	0	0	0	0	0
63	April	Hymenoptera	Halictidae	Lasioglossum	marginatum	Emilia Romagna	Ozzano dell'Emilia	ERESP	0	0	0	478.147	0	0	0	0	0	0	0	0	0	0	0	0	0	0	0	0	0
64	April	Hymenoptera	Halictidae	Lasioglossum	marginatum	Emilia Romagna	Ozzano dell'Emilia	ERESP	0	0	0	0	0	0	0	0	0	0	0	797.21	0	0	0	0	0	0	0	0	0
65	April	Hymenoptera	Megachilidae	Osmia	aurulenta	Emilia Romagna	Ozzano dell'Emilia	ERESP	0	0	0	0	0	0	0	0	0	0	0	0	0	0	0	0	0	0	0	0	0
66	April	Coleoptera	Scarabaeidae	Valgus	hemipterus	Emilia Romagna	Ozzano dell'Emilia	ERESP	0	0	0	0	0	0	0	0	0	0	0	0	0	0	0	0	0	0	0	0	0
67	April	Hymenoptera	Apidae	Eucera	nigrescens	Emilia Romagna	Ozzano dell'Emilia	ERESP	0	0	0	0	0	0	0	0	0	0	0	0	0	0	0	0	0	0	0	0	0
68	April	Hymenoptera	Apidae	Eucera	nigrescens	Emilia Romagna	Ozzano dell'Emilia	ERESP	0	0	0	0	0	0	0	0	0	0	0	0	0	0	0	0	0	0	0	0	0
69	April	Hymenoptera	Halictidae	Lasioglossum	marginatum	Emilia Romagna	Ozzano dell'Emilia	ERESP	0	0	0	0	0	0	0	0	0	0	0	0	0	0	0	0	0	0	0	0	0
70	April	Hymenoptera	Halictidae	Lasioglossum	marginatum	Emilia Romagna	Ozzano dell'Emilia	ERESP	0	0	0	0	0	0	0	0	0	0	0	0	0	0	0	0	0	0	0	0	0
71	April	Hymenoptera	Halictidae	Lasioglossum	marginatum	Emilia Romagna	Ozzano dell'Emilia	ERESP	0	0	0	0	0	0	0	0	0	0	0	0	0	0	0	0	0	0	0	0	0
72	May	Hymenoptera	Halictidae	Lasioglossum	politum	Emilia Romagna	Ozzano dell'Emilia	ERESP	0	0	0	0	0	0	0	0	0	0	0	0	0	0	0	0	0	0	0	0	0
73	May	Hymenoptera	Apidae	Apis	mellifera	Emilia Romagna	Ozzano dell'Emilia	ERESP	0	0	0	0	0	0	0	0	0	0	0	5657.14	0	0	0	0	0	0	0	0	0
74	May	Diptera	Rhinophoridae	-	-	Emilia Romagna	Ozzano dell'Emilia	ERESP	0	0	0	0	0	0	0	0	0	0	0	0	0	0	0	0	0	0	0	0	0
75	May	Hymenoptera	Halictidae	Lasioglossum	marginatum	Emilia Romagna	Ozzano dell'Emilia	ERESP	0	0	0	0	0	0	0	0	0	0	0	0	0	0	0	0	0	0	0	0	0
76	May	Hymenoptera	Halictidae	Lasioglossum	marginatum	Emilia Romagna	Ozzano dell'Emilia	ERESP	0	0	0	0	0	0	0	0	0	0	0	0	0	0	0	0	0	0	0	0	0
77	May	Hymenoptera	Andrenidae	Andrena	nitida	Emilia Romagna	Ozzano dell'Emilia	ERESP	0	0	0	0	0	0	0	0	0	0	0	0	0	0	0	0	0	0	0	0	0
78	May	Hymenoptera	Andrenidae	Andrena	lagopus	Emilia Romagna	Ozzano dell'Emilia	ERESP	0	0	0	0	0	0	0	0	0	0	0	0	0	0	0	0	0	245.21	0	0	0
79	May	Hymenoptera	Andrenidae	Andrena	lagopus	Emilia Romagna	Ozzano dell'Emilia	ERESP	0	0	0	0	0	0	0	0	0	0	0	0	0	0	0	0	0	1274.21	0	0	0
80	May	Hymenoptera	Halictidae	Lasioglossum	nitidulum	Emilia Romagna	Ozzano dell'Emilia	ERESP	0	0	0	0	0	0	0	0	0	0	0	0	0	0	0	0	0	0	0	0	0
81	May	Hymenoptera	Andrenidae	Andrena	distinguenda	Emilia Romagna	Ozzano dell'Emilia	ERESP	0	0	0	0	0	0	0	0	0	0	0	35697.1	0	0	0	0	0	0	0	0	0
82	May	Hymenoptera	Apidae	Habropoda	tarsata	Emilia Romagna	Ozzano dell'Emilia	ERESP	0	0	0	0	0	0	0	0	0	0	0	0	0	0	0	0	0	0	0	0	0
83	May	Hymenoptera	Andrenidae	Andrena	agilissima	Emilia Romagna	Ozzano dell'Emilia	ERESP	0	0	0	0	0	0	0	0	0	0	0	0	0	0	0	0	0	0	0	0	0
84	May	Hymenoptera	Andrenidae	Andrena	lagopus	Emilia Romagna	Ozzano dell'Emilia	ERESP	0	0	0	0	0	0	0	0	0	0	0	0	0	0	0	0	0	598.32	0	0	0
85	May	Hymenoptera	Halictidae	Lasioglossum	nigripes	Emilia Romagna	Ozzano dell'Emilia	ERESP	0	0	0	0	0	0	0	0	0	0	0	0	0	0	0	0	0	0	0	0	0
86	May	Hymenoptera	Andrenidae	Andrena	lagopus	Emilia Romagna	Ozzano dell'Emilia	ERESP	0	0	0	0	0	0	0	0	0	0	0	587.21	0	0	0	0	0	2154.21	0	0	0
87	May	Hymenoptera	Andrenidae	Andrena	lagopus	Emilia Romagna	Ozzano dell'Emilia	ERESP	0	0	0	0	0	0	0	0	0	0	0	0	0	0	0	0	0	5487.32	0	0	0
88	May	Hymenoptera	Andrenidae	Andrena	lagopus	Emilia Romagna	Ozzano dell'Emilia	ERESP	0	0	5424.21	0	0	0	0	0	0	0	0	0	0	0	0	0	0	145477	0	0	0
89	May	Hymenoptera	Tenthredinidae	Monostegia	sp.	Emilia Romagna	Ozzano dell'Emilia	ERESP	0	0	0	0	0	0	0	0	0	0	0	0	0	0	0	0	0	0	0	0	0
90	May	Hymenoptera	Andrenidae	Andrena	viridescens	Emilia Romagna	Ozzano dell'Emilia	ERESP	0	0	0	0	0	0	0	0	0	0	0	0	0	0	0	0	0	685.32	0	0	0
91	May	Hymenoptera	Andrenidae	Andrena	impunctata	Emilia Romagna	Ozzano dell'Emilia	ERESP	0	0	0	0	0	0	0	0	0	0	0	0	0	0	0	0	0	0	0	0	0
92	May	Hymenoptera	Halictidae	Lasioglossum	politum	Emilia Romagna	Ozzano dell'Emilia	ERESP	0	0	0	0	0	0	0	0	14597.5	0	0	0	0	0	0	0	0	0	0	0	0
93	May	Hymenoptera	Halictidae	Lasioglossum	politum	Emilia Romagna	Ozzano dell'Emilia	ERESP	0	0	0	0	0	0	0	0	0	0	0	0	0	0	0	0	0	0	0	0	0
94	May	Hymenoptera	Halictidae	Andrena	lagopus	Emilia Romagna	Ozzano dell'Emilia	ERESP	0	0	0	0	0	0	0	0	0	0	0	457.21	0	0	0	0	0	0	0	0	0
95	May	Hymenoptera	Halictidae	Lasioglossum	marginatum	Emilia Romagna	Ozzano dell'Emilia	ERESP	0	0	0	0	0	0	0	0	0	0	0	0	0	0	0	0	0	0	0	0	0
96	May	Hymenoptera	Andrenidae	Andrena	distinguenda	Emilia Romagna	Ozzano dell'Emilia	ERESP	0	0	0	0	0	0	0	0	0	0	0	0	0	0	0	0	0	0	0	0	0
97	May	Hymenoptera	Andrenidae	Andrena	viridescens	Emilia Romagna	Ozzano dell'Emilia	ERESP	0	0	0	0	0	0	0	0	0	0	0	0	0	0	0	0	0	8736.14	0	0	0
98	May	Hymenoptera	Andrenidae	Andrena	viridescens	Emilia Romagna	Ozzano dell'Emilia	ERESP	0	0	0	0	0	0	0	0	0	0	0	0	0	0	0	0	0	97841.1	0	0	0
99	May	Hymenoptera	Halictidae	Lasioglossum	marginatum	Emilia Romagna	Ozzano dell'Emilia	ERESP	0	0	0	0	0	0	0	0	0	0	0	0	0	0	0	0	0	0	0	0	0
100	May	Hymenoptera	Halictidae	Lasioglossum	marginatum	Emilia Romagna	Ozzano dell'Emilia	ERESP	56987.1	0	0	0	0	0	0	0	0	0	0	0	0	0	0	0	0	0	0	0	0
101	May	Hymenoptera	Andrenidae	Andrena	distinguenda	Emilia Romagna	Ozzano dell'Emilia	ERESP	0	0	0	0	0	0	0	0	698.31	0	0	0	0	0	0	0	0	0	0	0	0
102	May	Hymenoptera	Halictidae	Lasioglossum	politum	Emilia Romagna	Ozzano dell'Emilia	ERESP	0	0	0	0	0	0	0	0	0	0	0	0	0	0	0	0	0	0	0	0	0
103	May	Hymenoptera	Halictidae	Lasioglossum	nitidulum	Emilia Romagna	Ozzano dell'Emilia	ERESP	0	0	0	0	0	0	0	0	0	0	0	0	0	0	0	0	0	0	0	0	0
104	May	Hymenoptera	Andrenidae	Andrena	impunctata	Emilia Romagna	Ozzano dell'Emilia	ERESP	0	0	0	0	0	0	0	0	0	0	0	0	0	0	0	0	0	14578.1	0	0	0
105	May	Hymenoptera	Halictidae	Lasioglossum	nitidulum	Emilia Romagna	Ozzano dell'Emilia	ERESP	0	0	0	0	0	0	0	0	0	0	0	0	0	0	0	0	0	0	0	0	0
106	May	Hymenoptera	Halictidae	Lasioglossum	politum	Emilia Romagna	Ozzano dell'Emilia	ERESP	0	0	0	0	0	0	0	0	0	0	0	0	0	0	0	0	0	0	0	0	0
107	May	Hymenoptera	Andrenidae	Andrena	distinguenda	Emilia Romagna	Ozzano dell'Emilia	ERESP	0	0	0	0	0	0	0	0	0	0	0	0	0	0	0	0	0	6.98731e+06	0	0	0
108	May	Hymenoptera	Andrenidae	Andrena	distinguenda	Emilia Romagna	Ozzano dell'Emilia	ERESP	0	0	0	0	0	0	0	0	0	0	0	0	0	0	0	0	0	887693	0	0	0
109	May	Hymenoptera	Andrenidae	Andrena	lagopus	Emilia Romagna	Ozzano dell'Emilia	ERESP	0	0	0	0	0	0	0	0	0	0	0	0	0	0	0	0	0	0	0	0	0
110	May	Hymenoptera	Andrenidae	Andrena	viridescens	Emilia Romagna	Ozzano dell'Emilia	ERESP	0	0	0	0	0	0	0	0	0	0	0	0	0	0	0	0	0	0	0	0	0
111	May	Hymenoptera	Andrenidae	Andrena	distinguenda	Emilia Romagna	Ozzano dell'Emilia	ERESP	0	0	0	0	0	0	0	0	0	0	0	0	0	0	0	0	0	0	0	0	0
112	May	Hymenoptera	Andrenidae	Andrena	distinguenda	Emilia Romagna	Ozzano dell'Emilia	ERESP	0	0	0	0	0	0	0	0	0	0	0	0	0	0	0	0	0	0	0	0	0
113	May	Hymenoptera	Halictidae	Lasioglossum	politum	Emilia Romagna	Ozzano dell'Emilia	ERESP	0	0	0	0	0	0	0	0	14287.2	0	0	0	0	0	0	0	0	0	0	0	0
114	May	Hymenoptera	Halictidae	Lasioglossum	politum	Emilia Romagna	Ozzano dell'Emilia	ERESP	0	0	0	0	0	0	0	0	0	0	0	0	0	0	0	0	0	0	0	0	0
115	May	Hymenoptera	Halictidae	Lasioglossum	politum	Emilia Romagna	Ozzano dell'Emilia	ERESP	0	0	0	0	0	0	0	0	0	0	0	0	0	0	0	0	0	0	0	0	0
116	May	Hymenoptera	Halictidae	Lasioglossum	politum	Emilia Romagna	Ozzano dell'Emilia	ERESP	0	0	0	0	0	0	0	0	0	0	0	0	0	0	0	0	0	0	0	0	0
117	May	Rincota	Cercopidae	Cercopis	vulnerata	Emilia Romagna	Ozzano dell'Emilia	ERESP	0	0	0	0	0	0	0	0	0	0	0	0	0	0	0	0	0	0	0	0	0
118	May	Hymenoptera	Andrenidae	Andrena	distinguenda	Emilia Romagna	Ozzano dell'Emilia	ERESP	0	0	0	0	0	0	0	0	0	0	0	0	0	0	0	0	0	6987.1	0	0	0
119	May	Hymenoptera	Andrenidae	Andrena	lagopus	Emilia Romagna	Ozzano dell'Emilia	ERESP	0	0	0	1.47876e+09	0	0	0	0	0	0	0	0	0	0	0	0	0	0	0	0	0
120	May	Hymenoptera	Andrenidae	Andrena	distinguenda	Emilia Romagna	Ozzano dell'Emilia	ERESP	0	0	0	0	0	0	0	0	0	0	0	0	0	0	0	0	0	0	0	0	0
121	May	Hymenoptera	Andrenidae	Andrena	viridescens	Emilia Romagna	Ozzano dell'Emilia	ERESP	0	0	0	0	0	0	0	0	0	0	0	5487.1	0	0	0	0	0	0	0	0	0
122	May	Diptera	Tachinidae	Gonia	divisa	Emilia Romagna	Ozzano dell'Emilia	ERESP	0	0	0	0	0	0	0	0	0	0	0	0	0	0	0	0	0	0	0	0	0
123	May	Hymenoptera	Andrenidae	Andrena	viridescens	Emilia Romagna	Ozzano dell'Emilia	ERESP	0	0	0	0	0	0	0	0	0	0	0	0	0	0	0	0	0	0	0	0	0
124	May	Hymenoptera	Halictidae	Lasioglossum	politum	Emilia Romagna	Ozzano dell'Emilia	ERESP	0	0	0	0	0	0	0	0	0	0	0	0	0	0	0	0	0	0	0	0	0
125	May	Hymenoptera	Andrenidae	Andrena	nitida	Emilia Romagna	Ozzano dell'Emilia	ERESP	0	0	0	875413	0	0	0	0	0	0	0	0	0	0	0	0	0	0	0	0	0
126	May	Hymenoptera	Apidae	Ceratina	dentiventris	Emilia Romagna	Ozzano dell'Emilia	ERESP	0	0	0	0	0	0	0	0	0	0	0	0	0	0	0	0	0	0	0	0	0
127	March	Diptera	Empididae	Empis	tassellata	Emilia Romagna	Forlì-Cesena	ERES	0	0	0	0	0	0	0	0	0	0	0	0	0	0	0	0	0	0	0	0	0
128	March	Hymenoptera	Tenthredinidae	-	-	Emilia Romagna	Forlì-Cesena	ERES	0	0	0	0	0	0	0	0	0	0	0	0	0	0	0	0	0	0	0	0	0
129	March	Diptera	Muscidae	Lucilia	caesar	Emilia Romagna	Forlì-Cesena	ERES	0	0	0	0	0	0	0	0	0	0	0	0	0	0	0	0	0	0	0	0	0
130	March	Hymenoptera	Ichneumonidae	-	-	Emilia Romagna	Forlì-Cesena	ERES	0	0	0	0	0	0	0	0	0	0	0	0	0	0	0	0	0	0	0	0	0
131	April	Hymenoptera	Apidae	Apis	mellifera	Emilia Romagna	Forlì-Cesena	ERES	2.54893e+06	0	0	0	0	0	0	0	0	0	0	0	0	0	0	0	0	0	0	0	0
132	April	Diptera	Bombyliidae	Bibio	marci	Emilia Romagna	Forlì-Cesena	ERES	0	0	0	0	0	0	0	0	0	0	0	0	0	0	0	0	0	0	0	0	0
133	April	Diptera	Syrphidae	Eristalis	sp.	Emilia Romagna	Forlì-Cesena	ERES	0	0	0	0	0	0	0	0	0	0	0	3.2145e+06	0	0	0	0	0	0	0	0	0
134	April	Hymenoptera	Andrenidae	Andrena	flavipes	Emilia Romagna	Forlì-Cesena	ERES	0	0	0	0	0	0	0	0	0	0	0	0	0	0	0	0	0	0	0	0	0
135	April	Hymenoptera	Apidae	Xylocopa	valga	Emilia Romagna	Forlì-Cesena	ERES	0	0	0	471986	0	0	0	0	0	0	0	0	0	0	0	0	0	0	0	0	0
136	April	Hymenoptera	Apidae	Bombus	terrestris	Emilia Romagna	Forlì-Cesena	ERES	0	0	0	0	0	0	0	0	0	0	0	0	0	0	0	1454736	0	0	0	0	0
137	May	Hymenoptera	Halictidae	Lasioglossum	minutissimum	Emilia Romagna	Forlì-Cesena	ERES	0	0	0	0	0	0	0	0	0	0	0	0	0	0	0	0	0	0	0	0	0
138	May	Diptera	Syrphidae	Chrysotoxum	sp.	Emilia Romagna	Forlì-Cesena	ERES	4.78106e+06	0	0	0	0	0	0	0	0	0	0	0	0	0	0	0	0	0	0	0	0
139	May	Hymenoptera	Andrenidae	Andrena	ferrugineicrus	Emilia Romagna	Forlì-Cesena	ERES	0	0	0	78416.1	0	0	0	0	0	0	0	0	0	0	0	0	0	0	0	0	0
140	May	Hymenoptera	Andrenidae	Andrena	nitidiuscula	Emilia Romagna	Forlì-Cesena	ERES	0	0	0	0	0	0	0	0	0	0	0	541.2	0	0	0	0	0	0	0	0	0
141	May	Hymenoptera	Andrenidae	Andrena	ventricosa	Emilia Romagna	Forlì-Cesena	ERES	0	0	0	0	0	0	0	0	587.14	0	0	0	0	0	0	0	0	0	0	0	0
142	May	Diptera	Syrphidae	Episyrphus	balteatus	Emilia Romagna	Forlì-Cesena	ERES	7.88466e+07	0	0	0	0	0	0	0	0	0	0	0	0	0	0	0	0	0	0	0	0
143	May	Hymenoptera	Halictidae	Lasioglossum	minutissimum	Emilia Romagna	Forlì-Cesena	ERES	0	0	0	0	0	0	0	0	0	0	0	0	0	0	0	0	0	0	0	0	0
144	May	Hymenoptera	Andrenidae	Andrena	minutula	Emilia Romagna	Forlì-Cesena	ERES	0	0	0	0	0	0	0	0	0	0	0	0	0	0	0	0	0	0	0	0	0
145	May	Hymenoptera	Andrenidae	Andrena	ventricosa	Emilia Romagna	Forlì-Cesena	ERES	0	0	0	0	0	0	0	0	0	0	0	0	0	0	0	0	0	0	0	0	0
146	May	Diptera	Syrphidae	Mallota	sp.	Emilia Romagna	Forlì-Cesena	ERES	45781.5	0	0	0	0	0	0	0	0	0	0	0	0	0	0	0	0	0	0	0	0
147	May	Hymenoptera	Sphecidae	Cerceris	sp.	Emilia Romagna	Forlì-Cesena	ERES	0	0	0	0	0	0	0	0	0	0	0	0	0	0	0	0	0	0	0	0	0
148	May	Hymenoptera	Andrenidae	Andrena	minutula	Emilia Romagna	Forlì-Cesena	ERES	0	0	0	0	0	0	0	0	0	0	0	125447	0	0	0	0	0	0	0	0	0
149	May	Hymenoptera	Andrenidae	Andrena	flavipes	Emilia Romagna	Forlì-Cesena	ERES	5.48737e+06	0	0	0	0	0	0	0	0	0	0	0	0	0	0	0	0	0	0	0	0
150	May	Hymenoptera	Tenthredinidae	-	-	Emilia Romagna	Forlì-Cesena	ERES	0	0	0	0	0	0	0	0	0	0	0	0	0	0	0	0	0	0	0	0	0
151	May	Coleoptera	Scarabaeidae	Oxythyrea	funesta	Emilia Romagna	Forlì-Cesena	ERES	0	0	0	0	0	0	0	0	0	0	0	0	0	0	0	0	0	0	0	0	0
152	May	Hymenoptera	Andrenidae	Andrena	impunctata	Emilia Romagna	Forlì-Cesena	ERES	0	0	0	0	0	0	0	0	0	0	0	987.654	0	0	0	0	0	0	0	0	0
153	May	Hymenoptera	Apidae	Ceratina	cucurbitina	Emilia Romagna	Forlì-Cesena	ERES	0	0	0	0	0	0	0	0	0	0	0	0	0	0	0	0	0	0	0	0	0
154	May	Diptera	Stratiomyiidae	Chloromyia	sp.	Emilia Romagna	Forlì-Cesena	ERES	0	0	0	0	0	0	0	0	0	0	0	0	0	0	0	0	0	0	0	0	0
155	May	Hymenoptera	Apidae	Ceratina	cucurbitina	Emilia Romagna	Forlì-Cesena	ERES	0	0	0	0	0	0	0	0	0	0	0	0	0	0	0	0	0	0	0	0	0
156	May	Hymenoptera	Andrenidae	Andrena	distinguenda	Emilia Romagna	Forlì-Cesena	ERES	0	0	0	0	0	0	0	0	0	0	0	0	0	0	0	0	0	0	0	0	0
157	May	Hymenoptera	Andrenidae	Andrena	ferrugineicrus	Emilia Romagna	Forlì-Cesena	ERES	0	0	0	0	0	0	0	0	0	0	0	0	0	0	0	0	0	0	0	0	0
158	April	Diptera	Stratiomyiidae	Chloromyia	sp.	Emilia Romagna	Ravenna	ERAI	0	0	0	0	0	0	0	0	0	0	0	0	0	0	0	0	0	0	0	0	0
159	May	Hymenoptera	Apidae	Bombus	pascuorum	Emilia Romagna	Forlì-Cesena	ERES	748134	0	0	0	0	0	0	0	0	0	0	0	0	0	0	0	0	0	0	0	0
160	April	Hymenoptera	Halictidae	Halictus	simplex	Piedmont	Cherasco	PIAI	0	0	0	0	0	0	0	0	0	0	0	987.65	0	0	0	0	0	0	0	0	0
161	April	Hymenoptera	Halictidae	Halictus	simplex	Piedmont	Cherasco	PIAI	0	0	0	0	0	0	0	0	0	0	0	9874.66	0	0	0	0	0	0	0	0	0
162	April	Hymenoptera	Cephidae	Cephus	sp.	Piedmont	Cherasco	PIAI	0	0	0	0	0	0	0	0	0	0	0	0	0	0	0	0	0	0	0	0	0
163	May	Hymenoptera	Halictidae	Halictus	simplex	Piedmont	Cherasco	PIAI	0	0	0	0	0	0	0	0	0	0	0	0	0	0	0	0	0	0	0	0	0
164	May	Coleoptera	Scarabaeidae	Oxythyrea	funesta	Piedmont	Cherasco	PIAI	0	0	0	0	0	0	0	0	0	0	0	0	0	0	0	0	0	0	0	0	0
165	May	Diptera	Stratiomyiidae	Chloromyia	sp.	Piedmont	Cherasco	PIAI	0	0	0	0	0	0	0	0	0	0	0	0	0	0	0	0	0	0	0	0	0
166	May	Hymenoptera	Halictidae	Halictus	subauratus	Piedmont	Cherasco	PIAI	14557.1	0	0	0	0	0	0	0	0	0	0	0	0	0	0	0	0	0	0	0	0
167	May	Diptera	Syrphidae	Sphaerophoria	sp.	Piedmont	Cherasco	PIAI	0	0	0	0	0	0	0	0	0	0	0	0	0	0	0	0	0	0	0	0	0
168	May	Hymenoptera	Halictidae	Lasioglossum	peregrinum	Piedmont	Cherasco	PIAI	0	0	0	0	0	0	0	0	6.97746e+06	0	0	0	0	0	0	0	0	0	0	0	0
169	May	Hymenoptera	Halictidae	Halictus	maculatus	Piedmont	Cherasco	PIAI	0	0	0	0	0	0	0	0	0	0	0	0	0	0	0	0	0	0	0	0	0
170	May	Hymenoptera	Andrenidae	Andrena	variabilis	Piedmont	Baldissero d'Alba	PIES	0	0	0	0	0	0	0	0	0	0	0	0	0	0	0	0	0	0	0	0	0
171	May	Hymenoptera	Halictidae	Halictus	simplex	Piedmont	Baldissero d'Alba	PIES	0	0	0	0	0	0	0	0	0	0	0	0	0	0	0	0	0	0	0	0	0
172	May	Hymenoptera	Halictidae	Lasioglossum	marginatum	Piedmont	Baldissero d'Alba	PIES	74577.4	0	0	0	0	0	0	0	0	0	0	0	0	0	0	0	0	0	0	0	0
173	May	Diptera	Syrphidae	Eristalis	sp.	Piedmont	Baldissero d'Alba	PIES	0	0	0	0	0	0	0	0	0	0	0	478521	0	0	0	0	0	0	0	0	0
174	May	Hymenoptera	Halictidae	Sphecodes	alternatus	Piedmont	Baldissero d'Alba	PIES	0	0	0	0	0	0	0	0	0	0	0	0	0	0	0	0	0	0	0	0	0
175	May	Hymenoptera	Halictidae	Halictus	scabiosae	Piedmont	Baldissero d'Alba	PIES	0	0	0	0	0	0	0	0	0	0	0	0	0	0	0	0	0	0	0	0	0
176	May	Hymenoptera	Halictidae	Lasioglossum	pauxillum	Piedmont	Baldissero d'Alba	PIES	0	0	0	0	0	0	0	0	8.23014e+07	0	0	0	0	0	0	0	0	0	0	0	0
177	May	Hymenoptera	Andrenidae	Andrena	flavipes	Piedmont	Baldissero d'Alba	PIES	0	0	0	0	0	0	0	0	0	0	0	0	0	0	0	0	0	0	0	0	0
178	May	Hymenoptera	Halictidae	Lasioglossum	punctatissimum	Emilia Romagna	Ozzano dell'Emilia	ERESP	0	0	0	0	0	0	0	0	0	0	0	5478.15	0	0	0	0	0	0	0	0	0
179	May	Hymenoptera	Halictidae	Lasioglossum	pauxillum	Emilia Romagna	Ozzano dell'Emilia	ERESP	0	0	0	0	0	0	0	0	0	0	0	0	0	0	0	0	0	0	0	0	0
180	May	Hymenoptera	Halictidae	Halictus	simplex	Emilia Romagna	Ozzano dell'Emilia	ERESP	0	0	0	0	0	0	0	0	0	0	0	0	0	0	0	0	0	0	0	0	0
181	May	Hymenoptera	Halictidae	Lasioglossum	pauxillum	Emilia Romagna	Ozzano dell'Emilia	ERESP	0	0	0	0	0	0	0	0	0	0	0	0	0	0	0	0	0	0	0	0	0
182	May	Hymenoptera	Halictidae	Lasioglossum	villosulum	Emilia Romagna	Ozzano dell'Emilia	ERESP	0	0	0	0	0	0	0	0	0	0	0	0	0	0	0	0	0	0	0	0	0
183	May	Diptera	Syrphidae	Melanostoma	sp.	Emilia Romagna	Ozzano dell'Emilia	ERESP	0	0	0	1478.11	0	0	0	0	0	0	0	0	0	0	0	0	0	0	0	0	0
184	May	Hymenoptera	Halictidae	Lasioglossum	villosulum	Emilia Romagna	Ozzano dell'Emilia	ERESP	0	0	0	0	0	0	0	0	0	0	0	0	0	0	0	0	0	0	0	0	0
185	May	Hymenoptera	Andrenidae	Andrena	truncatilabris	Emilia Romagna	Ozzano dell'Emilia	ERESP	0	0	0	0	0	0	0	0	0	0	0	0	0	0	0	0	0	0	0	0	0
186	May	Hymenoptera	Andrenidae	Andrena	decipiens	Emilia Romagna	Ozzano dell'Emilia	ERESP	0	0	0	0	0	0	0	0	0	0	0	98745.1	0	0	0	0	0	0	0	0	0
187	May	Hymenoptera	Andrenidae	Andrena	viridescens	Emilia Romagna	Ozzano dell'Emilia	ERESP	0	0	0	0	0	0	0	0	0	0	0	0	0	0	0	0	0	0	0	0	0
188	May	Hymenoptera	Halictidae	Lasioglossum	pauxillum	Emilia Romagna	Ozzano dell'Emilia	ERESP	0	0	0	0	0	0	0	0	0	0	0	0	0	0	0	0	0	0	0	0	0
189	May	Diptera	Syrphidae	Scaeva	pyrastri	Emilia Romagna	Ozzano dell'Emilia	ERESP	4156.21	0	0	0	0	0	0	0	0	0	0	0	0	0	0	0	0	0	0	0	0
190	May	Hymenoptera	Apidae	Eucera	clypeata	Emilia Romagna	Ozzano dell'Emilia	ERESP	0	0	0	9632.2	0	0	0	0	0	0	0	0	0	0	0	0	0	0	0	0	0
191	May	Diptera	Syrphidae	Melanostoma	mellinum	Emilia Romagna	Ozzano dell'Emilia	ERESP	0	0	0	0	0	0	0	0	0	0	0	0	0	0	0	0	0	0	0	0	0
192	May	Hymenoptera	Andrenidae	Andrena	agilissima	Emilia Romagna	Ozzano dell'Emilia	ERESP	0	0	0	0	0	0	0	0	0	0	0	0	0	0	0	0	0	0	0	0	0
193	May	Diptera	Syrphidae	Episyrphus	balteatus	Emilia Romagna	Ravenna	ERAI	0	0	0	0	0	0	0	0	0	0	0	56547.1	0	0	0	0	0	0	0	0	0
194	May	Hymenoptera	Sphecidae	Psenulus	sp.	Emilia Romagna	Ravenna	ERAI	0	0	0	0	0	0	0	0	0	0	0	0	0	0	0	0	0	0	0	0	0
195	May	Diptera	Syrphidae	Eristalis	tenax	Emilia Romagna	Ravenna	ERAI	0	0	0	0	0	0	0	0	0	0	0	4.78963e+08	0	0	0	0	0	0	0	0	0
196	May	Hymenoptera	Andrenidae	Andrena	agilissima	Emilia Romagna	Ozzano dell'Emilia	ERESP	0	0	0	0	0	0	0	0	0	0	0	0	0	0	0	0	0	0	0	0	0
197	May	Hymenoptera	Halictidae	Lasioglossum	villosulum	Emilia Romagna	Ozzano dell'Emilia	ERESP	0	0	0	0	0	0	0	0	0	0	0	0	0	0	0	0	0	0	0	0	0
198	May	Hymenoptera	Andrenidae	Andrena	viridescens	Emilia Romagna	Ozzano dell'Emilia	ERESP	0	0	0	0	0	0	0	0	0	0	0	0	0	0	0	0	0	0	0	0	0
199	May	Hymenoptera	Halictidae	Halictus	simplex	Emilia Romagna	Ozzano dell'Emilia	ERESP	0	0	0	0	0	0	0	0	0	0	0	0	0	0	0	0	0	0	0	0	0
200	May	Hymenoptera	Halictidae	Halictus	simplex	Emilia Romagna	Ozzano dell'Emilia	ERESP	0	0	0	0	0	0	0	0	0	0	0	0	0	0	0	0	0	0	0	0	0
201	June	Hymenoptera	Halictidae	Lasioglossum	interruptum	Emilia Romagna	Ozzano dell'Emilia	ERESP	0	0	0	0	0	0	0	0	0	0	0	0	0	0	0	0	0	0	0	0	0
202	June	Hymenoptera	Apidae	Bombus	terrestris	Emilia Romagna	Ozzano dell'Emilia	ERESP	0	0	0	4781.15	0	0	0	0	0	0	0	0	0	0	0	0	0	0	0	0	0
203	June	Hymenoptera	Halictidae	Lasioglossum	interruptum	Emilia Romagna	Ozzano dell'Emilia	ERESP	0	0	0	0	0	0	0	0	0	0	0	0	0	0	0	0	65488.3	0	0	0	0
204	June	Hymenoptera	Apidae	Bombus	terrestris	Emilia Romagna	Ozzano dell'Emilia	ERESP	0	0	0	0	0	0	0	0	0	0	0	0	0	0	0	7.44857e+06	0	0	0	0	0
205	June	Hymenoptera	Megachilidae	Osmia	cornuta	Emilia Romagna	Ozzano dell'Emilia	ERESP	0	0	0	0	0	0	0	0	0	0	0	0	0	0	0	0	0	0	0	0	0
206	June	Hymenoptera	Apidae	Bombus	lapidarius	Emilia Romagna	Ozzano dell'Emilia	ERESP	0	0	0	1543.21	0	0	0	0	0	0	0	0	0	0	0	0	0	0	0	0	0
207	June	Hymenoptera	Apidae	Bombus	pascuorum	Emilia Romagna	Ozzano dell'Emilia	ERESP	0	0	0	47854.2	0	0	0	0	0	0	0	0	0	0	0	0	0	0	0	0	0
208	June	Hymenoptera	Apidae	Bombus	lapidarius	Emilia Romagna	Ozzano dell'Emilia	ERESP	0	0	0	784.21	0	0	0	0	0	0	0	0	0	0	0	0	0	0	0	0	0
209	June	Hymenoptera	Andrenidae	Andrena	decipiens	Emilia Romagna	Ozzano dell'Emilia	ERESP	0	0	0	0	0	0	0	0	0	0	0	0	0	0	0	0	0	0	0	0	0
210	June	Hymenoptera	Apidae	Apis	mellifera	Emilia Romagna	Ozzano dell'Emilia	ERESP	0	0	0	0	0	0	0	0	0	0	0	0	0	0	0	0	0	0	0	0	0
211	June	Hymenoptera	Megachilidae	Megachile	ericetorum	Emilia Romagna	Ozzano dell'Emilia	ERESP	0	0	0	0	0	0	0	0	1452.21	0	0	0	0	0	0	0	0	0	0	0	0
212	June	Hymenoptera	Megachilidae	Megachile	ericetorum	Emilia Romagna	Ozzano dell'Emilia	ERESP	0	0	0	0	0	0	0	0	0	0	0	0	0	0	0	0	0	0	0	0	0
213	June	Hymenoptera	Megachilidae	Megachile	ericetorum	Emilia Romagna	Ozzano dell'Emilia	ERESP	0	0	0	0	0	0	0	0	0	0	0	0	0	0	0	0	0	0	0	0	0
214	June	Hymenoptera	Andrenidae	Andrena	minutula	Emilia Romagna	Ozzano dell'Emilia	ERESP	0	0	0	0	0	0	0	0	0	0	0	0	0	0	0	0	0	0	0	0	0
215	June	Hymenoptera	Halictidae	Lasioglossum	interruptum	Emilia Romagna	Ozzano dell'Emilia	ERESP	0	0	0	0	0	0	0	0	0	0	0	0	0	0	0	0	698721	0	0	0	0
216	June	Hymenoptera	Megachilidae	Osmia	aurulenta	Emilia Romagna	Ozzano dell'Emilia	ERESP	4786.32	0	0	0	0	0	0	0	0	0	0	0	0	0	0	0	0	0	0	0	0
217	June	Hymenoptera	Colletidae	Hylaeus	gibbus	Emilia Romagna	Ozzano dell'Emilia	ERESP	0	0	0	0	0	0	0	0	0	0	0	0	0	0	0	0	0	0	0	0	0
218	June	Hymenoptera	Halictidae	Lasioglossum	interruptum	Emilia Romagna	Ozzano dell'Emilia	ERESP	0	0	0	0	0	0	0	0	0	0	0	0	0	0	0	0	6547.1	0	0	0	0
219	June	Hymenoptera	Andrenidae	Andrena	ovatula	Emilia Romagna	Ozzano dell'Emilia	ERESP	0	0	0	0	0	0	0	0	0	0	0	0	0	0	0	0	0	0	0	0	0
220	June	Hymenoptera	Halictidae	Lasioglossum	interruptum	Emilia Romagna	Ozzano dell'Emilia	ERESP	0	0	0	0	0	0	0	0	0	0	0	0	0	0	0	0	98745.1	0	0	0	0
221	June	Hymenoptera	Halictidae	Lasioglossum	interruptum	Emilia Romagna	Ozzano dell'Emilia	ERESP	0	0	0	0	0	0	0	0	0	0	0	0	0	0	0	0	64547.4	0	0	0	0
222	June	Hymenoptera	Halictidae	Lasioglossum	interruptum	Emilia Romagna	Ozzano dell'Emilia	ERESP	0	0	0	0	0	0	0	0	0	0	0	0	0	0	0	0	98417.2	0	0	0	0
223	June	Hymenoptera	Halictidae	Lasioglossum	interruptum	Emilia Romagna	Ozzano dell'Emilia	ERESP	0	0	0	0	0	0	0	0	0	0	0	0	0	0	0	0	54124.1	0	0	0	0
224	April	Hymenoptera	Andrenidae	Andrena	flavipes	Emilia Romagna	Ozzano dell'Emilia	ERESP	0	0	0	0	0	0	0	0	0	0	0	0	0	0	0	0	0	0	0	0	0
225	April	Hymenoptera	Apidae	Eucera	nigrescens	Emilia Romagna	Ozzano dell'Emilia	ERESP	74414.1	0	0	0	0	0	0	0	0	0	0	0	0	0	0	0	0	0	0	0	0
226	April	Hymenoptera	Andrenidae	Andrena	ranunculi	Emilia Romagna	Ozzano dell'Emilia	ERESP	0	0	0	0	0	0	0	0	0	0	0	0	0	0	0	0	0	0	0	0	0
227	April	Hymenoptera	Apidae	Habropoda	tarsata	Emilia Romagna	Ozzano dell'Emilia	ERESP	0	0	0	0	0	0	0	0	0	0	0	0	0	0	0	0	0	0	0	0	0
228	April	Hymenoptera	Apidae	Eucera	nigrescens	Emilia Romagna	Ozzano dell'Emilia	ERESP	9854.35	0	0	0	0	0	0	0	0	0	0	0	0	0	0	0	0	0	0	0	0
229	April	Hymenoptera	Apidae	Anthophora	plumipes	Emilia Romagna	Ozzano dell'Emilia	ERESP	0	0	0	0	0	0	0	0	0	0	0	0	0	0	0	0	0	0	0	0	0
230	April	Hymenoptera	Megachilidae	Osmia	bicornis	Emilia Romagna	Ozzano dell'Emilia	ERESP	0	0	0	0	0	0	0	0	0	0	0	0	0	0	0	0	0	0	0	0	0
231	May	Diptera	Syrphidae	Eristalis	tenax	Emilia Romagna	Ozzano dell'Emilia	ERESP	0	0	0	0	0	0	0	0	0	0	0	4752.32	0	0	0	0	0	0	0	0	0
232	May	Hymenoptera	Megachilidae	Megachile	ericetorum	Emilia Romagna	Ozzano dell'Emilia	ERESP	0	0	0	1423.14	0	0	0	0	0	0	0	0	0	0	0	0	0	0	0	0	0
233	May	Hymenoptera	Apidae	Apis	mellifera	Emilia Romagna	Ozzano dell'Emilia	ERESP	0	0	0	0	0	0	0	0	0	0	0	0	0	0	0	0	0	0	0	0	0
234	May	Hymenoptera	Megachilidae	Megachile	willughbiella	Emilia Romagna	Ozzano dell'Emilia	ERESP	0	0	0	0	0	0	0	0	0	0	0	0	0	0	0	0	0	0	0	0	0
235	May	Hymenoptera	Megachilidae	Osmia	aurulenta	Emilia Romagna	Ozzano dell'Emilia	ERESP	0	0	0	0	0	0	0	0	0	0	0	0	0	0	0	0	0	0	0	0	0
236	May	Diptera	Syrphidae	Sphaerophoria	scripta	Emilia Romagna	Ozzano dell'Emilia	ERESP	0	0	0	0	0	0	0	0	0	0	0	0	0	0	0	0	0	0	0	0	0
237	May	Hymenoptera	Megachilidae	Osmia	caerulescens	Emilia Romagna	Ozzano dell'Emilia	ERESP	0	0	0	0	0	0	0	0	12354.1	0	0	0	0	0	0	0	0	0	0	0	0
238	May	Hymenoptera	Andrenidae	Andrena	decipiens	Emilia Romagna	Ozzano dell'Emilia	ERESP	0	0	0	0	0	0	0	0	0	0	0	0	0	0	0	0	0	0	0	0	0
239	May	Hymenoptera	Andrenidae	Andrena	combinata	Emilia Romagna	Ozzano dell'Emilia	ERESP	0	0	0	0	0	0	0	0	0	0	0	0	0	0	0	0	0	0	0	0	0
240	May	Diptera	Syrphidae	Episyrphus	balteatus	Emilia Romagna	Ozzano dell'Emilia	ERESP	0	0	0	0	0	0	0	0	0	0	0	0	0	0	0	0	0	0	0	0	0
241	May	Hymenoptera	Halictidae	Halictus	subauratus	Emilia Romagna	Ozzano dell'Emilia	ERESP	0	0	0	7894.14	0	0	0	0	0	0	0	0	0	0	0	0	0	0	0	0	0
242	May	Diptera	Syrphidae	Sphaerophoria	scripta	Emilia Romagna	Ozzano dell'Emilia	ERESP	0	0	4876.1	0	0	0	0	0	0	0	0	0	0	0	0	0	0	0	0	0	0
243	May	Diptera	Syrphidae	Melanostoma	mellinum	Emilia Romagna	Ozzano dell'Emilia	ERESP	0	0	0	0	0	0	0	0	0	0	0	0	0	0	0	0	0	0	0	0	0
244	May	Hymenoptera	Andrenidae	Andrena	decipiens	Emilia Romagna	Ozzano dell'Emilia	ERESP	0	0	0	0	0	0	0	0	0	0	0	0	0	0	0	0	0	0	0	0	0
245	May	Hymenoptera	Megachilidae	Megachile	willughbiella	Emilia Romagna	Ozzano dell'Emilia	ERESP	0	0	0	0	0	0	0	0	0	0	0	124.12	0	0	0	0	0	0	0	0	0
246	May	Hymenoptera	Andrenidae	Andrena	decipiens	Emilia Romagna	Ozzano dell'Emilia	ERESP	0	0	0	0	0	0	0	0	0	0	0	78965	0	0	0	0	0	0	0	0	0
247	May	Hymenoptera	Andrenidae	Andrena	decipiens	Emilia Romagna	Ozzano dell'Emilia	ERESP	0	0	0	0	0	0	0	0	0	0	0	0	0	0	0	0	0	0	0	0	0
248	May	Hymenoptera	Andrenidae	Andrena	decipiens	Emilia Romagna	Ozzano dell'Emilia	ERESP	0	0	0	0	0	0	0	0	0	0	0	0	0	0	0	0	0	0	0	0	0
249	May	Hymenoptera	Apidae	Eucera	clypeata	Emilia Romagna	Ozzano dell'Emilia	ERESP	65789.7	0	0	0	0	0	0	0	0	0	0	0	0	0	0	0	0	0	0	0	0
250	May	Hymenoptera	Andrenidae	Andrena	ventralis	Emilia Romagna	Ozzano dell'Emilia	ERESP	0	0	0	0	0	0	0	0	0	0	0	0	0	0	0	0	0	0	0	0	0
251	May	Diptera	Bombyliidae	Anthrax	anthrax	Emilia Romagna	Ozzano dell'Emilia	ERESP	0	0	0	0	0	0	0	0	0	0	0	879.64	0	0	0	0	0	0	0	0	0
252	May	Hymenoptera	Apidae	Ceratina	cucurbitina	Emilia Romagna	Ozzano dell'Emilia	ERESP	0	0	0	0	0	0	0	0	0	0	0	0	0	0	0	0	0	0	0	0	0
253	May	Hymenoptera	Halictidae	Lasioglossum	corvinum	Emilia Romagna	Ozzano dell'Emilia	ERESP	0	0	0	0	0	0	0	0	0	0	0	0	0	0	0	0	0	0	0	0	0
254	May	Diptera	Syrphidae	Melanostoma	mellinum	Emilia Romagna	Ozzano dell'Emilia	ERESP	0	0	0	0	0	0	0	0	0	0	0	0	0	0	0	0	0	0	0	0	0
255	June	Hymenoptera	Halictidae	Lasioglossum	marginatum	Emilia Romagna	Ozzano dell'Emilia	ERESP	0	0	0	0	0	0	0	0	587.621	0	0	0	0	0	0	0	0	0	0	0	0
256	June	Hymenoptera	Halictidae	Lasioglossum	marginatum	Emilia Romagna	Ozzano dell'Emilia	ERESP	0	0	0	0	0	0	0	0	87425.3	0	0	0	0	0	0	0	0	0	0	0	0
257	June	Hymenoptera	Halictidae	Lasioglossum	malachurum	Emilia Romagna	Ozzano dell'Emilia	ERESP	0	0	0	0	0	0	0	0	0	0	0	0	0	0	0	0	0	0	0	0	0
258	June	Diptera	Conopidae	-	-	Emilia Romagna	Ozzano dell'Emilia	ERESP	0	0	0	0	0	0	0	0	0	0	0	0	0	0	0	0	0	0	0	0	0
259	May	Hymenoptera	Apidae	Bombus	terrestris	Emilia Romagna	Bologna	CREA	0	0	0	0	0	0	0	0	0	0	0	5.47867e+09	0	0	0	0	0	0	0	0	0
260	May	Lepidoptera	Zygaenidae	Zygaena	sp.	Emilia Romagna	Bologna	CREA	0	0	0	0	0	0	0	0	0	0	0	0	0	0	0	0	0	0	0	0	0
261	May	Hymenoptera	Andrenidae	Andrena	minutula	Emilia Romagna	Bologna	CREA	0	0	0	0	0	0	0	0	0	0	0	0	0	0	0	0	0	0	0	0	0
262	May	Hymenoptera	Colletidae	Hylaeus	sp.	Emilia Romagna	Bologna	CREA	0	0	0	0	0	0	0	0	0	0	0	0	0	0	0	0	0	0	0	0	0
263	May	Diptera	Bombyliidae	Bombylius	sp.	Emilia Romagna	Bologna	CREA	0	0	0	0	0	0	0	0	0	0	0	0	0	0	0	0	0	0	0	0	0
264	May	Hymenoptera	Halictidae	Lasioglossum	pauxillum	Emilia Romagna	Bologna	CREA	0	0	0	0	0	0	0	0	0	0	0	0	0	0	0	0	0	0	0	0	0
265	May	Hymenoptera	Halictidae	Lasioglossum	pauxillum	Emilia Romagna	Bologna	CREA	0	0	0	0	0	0	0	0	0	0	0	0	0	0	0	0	0	0	0	0	0
266	May	Hymenoptera	Apidae	Bombus	pratorum	Emilia Romagna	Bologna	CREA	0	0	0	0	0	0	0	0	0	0	0	784.54	0	0	0	9655.4	0	0	0	0	0
267	May	Hymenoptera	Halictidae	Lasioglossum	pauxillum	Emilia Romagna	Bologna	CREA	0	0	0	0	0	0	0	0	0	0	0	0	0	0	0	0	0	0	0	0	0
268	May	Hymenoptera	Megachilidae	Osmia	aurulenta	Emilia Romagna	Bologna	CREA	0	0	0	4578.07	0	0	0	0	0	0	0	0	0	0	0	0	0	0	0	0	0
269	May	Diptera	Syrphidae	Melanostoma	mellinum	Emilia Romagna	Bologna	CREA	412578	0	0	0	0	0	0	0	0	0	0	0	0	0	0	0	0	0	0	0	0
270	May	Hymenoptera	Andrenidae	Andrena	minutula	Emilia Romagna	Bologna	CREA	0	0	0	0	0	0	0	0	0	0	0	0	0	0	0	0	0	0	0	0	0
271	May	Hymenoptera	Apidae	Bombus	pratorum	Emilia Romagna	Bologna	CREA	0	0	0	0	0	0	0	0	0	0	0	548.25	0	0	0	0	0	0	0	0	0
272	May	Hymenoptera	Apidae	Bombus	pratorum	Emilia Romagna	Bologna	CREA	0	0	0	0	0	0	0	0	0	0	0	41579.3	0	0	0	0	0	0	0	0	0
273	May	Hymenoptera	Halictidae	Lasioglossum	interruptum	Emilia Romagna	Bologna	CREA	0	0	0	0	0	0	0	0	0	0	0	0	0	0	0	0	0	0	0	0	0
274	June	Hymenoptera	Halictidae	Lasioglossum	glabriusculum	Emilia Romagna	Bologna	CREA	0	0	0	54786.2	0	0	0	0	0	0	0	0	0	0	0	0	0	0	0	0	0
275	June	Hymenoptera	Eumenidae	-	-	Emilia Romagna	Bologna	CREA	0	0	0	0	0	0	0	0	0	0	0	0	0	0	0	0	0	0	0	0	0
276	July	Hymenoptera	Megachilidae	Anthidium	manicatum	Emilia Romagna	Bologna	CREA	0	0	0	0	0	0	0	0	0	0	0	0	0	0	0	0	0	0	0	0	0
277	July	Hymenoptera	Apidae	Eucera	eucnemidea	Emilia Romagna	Bologna	CREA	0	0	0	0	0	0	0	57872.7	0	0	0	0	0	0	0	0	0	0	0	0	0
278	July	Hymenoptera	Apidae	Eucera	eucnemidea	Emilia Romagna	Bologna	CREA	0	0	0	0	0	0	0	6.54525e+07	0	0	0	0	0	0	0	0	0	0	0	0	0
279	July	Hymenoptera	Apidae	Eucera	eucnemidea	Emilia Romagna	Bologna	CREA	0	0	0	0	0	0	0	412254	0	0	0	0	0	0	0	0	0	0	0	0	0
280	July	Hymenoptera	Apidae	Eucera	eucnemidea	Emilia Romagna	Bologna	CREA	0	0	0	0	0	0	0	0	0	0	0	0	0	0	0	0	0	0	0	0	0
281	July	Hymenoptera	Apidae	Eucera	eucnemidea	Emilia Romagna	Bologna	CREA	0	0	0	0	0	0	0	64556.4	0	0	0	0	0	0	0	0	0	0	0	0	0
282	June	Hymenoptera	Andrenidae	Andrena	ovatula	Piedmont	Baldissero d'Alba	PIES	0	0	0	0	0	0	0	0	0	0	0	0	0	0	0	0	0	0	0	0	0
283	June	Hymenoptera	Megachilidae	Chelostoma	rapunculi	Piedmont	Baldissero d'Alba	PIES	6541.14	0	0	0	0	0	0	0	0	0	0	0	0	0	0	0	0	0	0	0	0
284	June	Hymenoptera	Colletidae	Colletes	daviesianus	Piedmont	Baldissero d'Alba	PIES	0	0	0	0	0	0	0	0	0	0	0	0	0	0	0	0	0	0	0	0	0
285	June	Hymenoptera	Halictidae	Halictus	simplex	Piedmont	Baldissero d'Alba	PIES	0	0	0	0	0	0	0	0	0	0	0	0	0	0	0	0	0	0	0	0	0
286	June	Hymenoptera	Andrenidae	Andrena	impunctata	Piedmont	Baldissero d'Alba	PIES	0	0	0	0	0	0	0	0	0	0	0	654752	0	0	0	0	0	0	0	0	0
287	June	Hymenoptera	Megachilidae	Chelostoma	campanularum	Piedmont	Baldissero d'Alba	PIES	9875.4	0	0	0	0	0	0	0	0	0	0	0	0	0	0	0	0	0	0	0	0
288	June	Hymenoptera	Megachilidae	Chelostoma	campanularum	Piedmont	Baldissero d'Alba	PIES	5454.21	0	0	0	0	0	0	0	0	0	0	0	0	0	0	0	0	0	0	0	0
289	June	Hymenoptera	Megachilidae	Chelostoma	campanularum	Piedmont	Baldissero d'Alba	PIES	54579321	0	0	0	0	0	0	0	0	0	0	0	0	0	0	0	0	0	0	0	0
290	June	Hymenoptera	Andrenidae	Andrena	ovatula	Piedmont	Baldissero d'Alba	PIES	0	0	0	0	0	0	0	0	0	0	0	474721	0	0	0	0	0	0	0	0	0
291	June	Hymenoptera	Andrenidae	Andrena	flavipes	Piedmont	Baldissero d'Alba	PIES	0	0	0	0	0	0	0	0	0	0	0	544312	0	0	0	0	0	0	0	0	0
292	June	Hymenoptera	Megachilidae	Chelostoma	campanularum	Piedmont	Baldissero d'Alba	PIES	54.2	0	0	0	0	0	0	0	0	0	0	0	0	0	0	0	0	0	0	0	0
293	June	Hymenoptera	Megachilidae	Chelostoma	campanularum	Piedmont	Baldissero d'Alba	PIES	0	0	0	0	0	0	0	0	0	0	0	0	0	0	0	0	0	0	0	0	0
294	June	Hymenoptera	Megachilidae	Chelostoma	campanularum	Piedmont	Baldissero d'Alba	PIES	0	0	0	0	0	0	0	0	0	0	0	0	0	0	0	0	0	0	0	0	0
295	June	Hymenoptera	Megachilidae	Chelostoma	rapunculi	Piedmont	Baldissero d'Alba	PIES	0	0	0	0	0	0	0	0	0	0	0	5671.2	0	0	0	0	0	0	0	0	0
296	June	Hymenoptera	Colletidae	Hylaeus	sp.	Piedmont	Baldissero d'Alba	PIES	0	0	0	0	0	0	0	0	0	0	0	0	0	0	0	0	0	0	0	0	0
297	June	Hymenoptera	Halictidae	Halictus	subauratus	Piedmont	Baldissero d'Alba	PIES	0	0	0	0	0	0	0	0	0	0	0	0	0	0	0	0	0	0	0	0	0
298	June	Hymenoptera	Megachilidae	Chelostoma	campanularum	Piedmont	Baldissero d'Alba	PIES	448.21	0	0	0	0	0	0	0	0	0	0	0	0	0	0	0	0	0	0	0	0
299	June	Diptera	Syrphidae	Sphaerophoria	scripta	Piedmont	Baldissero d'Alba	PIES	0	0	0	0	0	0	0	0	0	0	0	0	0	0	0	0	0	0	0	0	0
300	June	Hymenoptera	Andrenidae	Andrena	minutuloides	Piedmont	Baldissero d'Alba	PIES	0	0	0	0	0	0	0	0	0	0	0	4784.21	0	0	0	0	0	0	0	0	0
301	June	Hymenoptera	Andrenidae	Andrena	minutuloides	Piedmont	Baldissero d'Alba	PIES	0	0	0	0	0	0	0	0	0	0	0	78548.2	0	0	0	0	0	0	0	0	0
302	June	Hymenoptera	Halictidae	Nomiapis	diversipes	Piedmont	Baldissero d'Alba	PIES	0	0	0	0	0	0	0	0	0	0	0	0	0	0	0	0	0	0	0	0	0
303	June	Hymenoptera	Megachilidae	Chelostoma	rapunculi	Piedmont	Baldissero d'Alba	PIES	0	0	0	0	0	0	0	0	0	0	0	0	0	0	0	0	0	0	0	0	0
304	June	Hymenoptera	Megachilidae	Chelostoma	rapunculi	Piedmont	Baldissero d'Alba	PIES	4175.12	0	0	0	0	0	0	0	0	0	0	0	0	0	0	0	0	0	0	0	0
305	June	Hymenoptera	Crabronidae	Cerceris	sp.	Piedmont	Baldissero d'Alba	PIES	0	0	0	0	0	0	0	0	0	0	0	0	0	0	0	0	0	0	0	0	0
306	June	Hymenoptera	Megachilidae	Chelostoma	campanularum	Piedmont	Baldissero d'Alba	PIES	0	0	0	0	0	0	0	0	0	0	0	0	0	0	0	0	0	0	0	0	0
307	June	Hymenoptera	Halictidae	Nomiapis	diversipes	Piedmont	Baldissero d'Alba	PIES	0	0	0	0	0	0	0	0	0	0	0	55897.2	0	0	0	0	0	0	0	0	0
308	June	Hymenoptera	Colletidae	Colletes	daviesianus	Piedmont	Baldissero d'Alba	PIES	0	0	0	0	0	0	0	0	0	0	0	0	0	0	0	0	0	0	0	0	0
309	June	Hymenoptera	Megachilidae	Chelostoma	campanularum	Piedmont	Baldissero d'Alba	PIES	78879.3	0	0	0	0	0	0	0	0	0	0	0	0	0	0	0	0	0	0	0	0
310	June	Diptera	Syrphidae	Sphaerophoria	scripta	Piedmont	Baldissero d'Alba	PIES	0	0	0	0	0	0	0	0	0	0	0	0	0	0	0	0	0	0	0	0	0
311	June	Hymenoptera	Crabronidae	Cerceris	sp.	Piedmont	Baldissero d'Alba	PIES	0	0	0	0	0	0	0	0	0	0	0	0	0	0	0	0	0	0	0	0	0
312	June	Hymenoptera	Halictidae	Lasioglossum	sp.	Piedmont	Baldissero d'Alba	PIES	0	0	0	0	0	0	0	0	0	0	0	0	0	0	0	0	0	0	0	0	0
313	June	Hymenoptera	Andrenidae	Andrena	sp.	Piedmont	Baldissero d'Alba	PIES	0	0	0	0	0	0	0	0	0	0	0	0	0	0	0	0	0	0	0	0	0
314	June	Hymenoptera	Megachilidae	Chelostoma	campanularum	Piedmont	Baldissero d'Alba	PIES	0	0	0	0	0	0	0	0	0	0	0	0	0	0	0	0	0	0	0	0	0
315	June	Diptera	Syrphidae	Eristalis	tenax	Piedmont	Baldissero d'Alba	PIES	0	0	0	0	0	0	0	0	0	0	0	4547.21	0	0	0	0	0	0	0	0	0
316	June	Hymenoptera	Andrenidae	Andrena	sp.	Piedmont	Baldissero d'Alba	PIES	0	0	0	0	0	0	0	0	0	0	0	0	0	0	0	0	0	0	0	0	0
317	June	Hymenoptera	Apidae	Eucera	nigrifacies	Piedmont	Baldissero d'Alba	PIES	0	0	0	0	0	0	0	0	7874.21	0	0	0	0	0	0	0	0	0	0	0	0
318	June	Hymenoptera	Apidae	Eucera	nigrifacies	Piedmont	Baldissero d'Alba	PIES	0	0	0	0	0	0	0	0	4784.21	0	0	0	0	0	0	0	0	0	0	0	0
319	June	Hymenoptera	Megachilidae	Chelostoma	campanularum	Piedmont	Baldissero d'Alba	PIES	0	0	0	0	0	0	0	0	0	0	0	0	0	0	0	0	0	0	0	0	0
320	June	Hymenoptera	Andrenidae	Andrena	humilis	Piedmont	Baldissero d'Alba	PIES	0	0	0	0	0	0	0	0	0	0	0	0	0	0	0	0	0	0	0	0	0
321	June	Hymenoptera	Andrenidae	Andrena	humilis	Piedmont	Baldissero d'Alba	PIES	0	0	0	0	0	0	0	0	0	0	0	0	0	0	0	0	0	0	0	0	0
322	June	Hymenoptera	Megachilidae	Heriades	crenulata	Piedmont	Baldissero d'Alba	PIES	0	0	0	0	0	0	0	0	0	0	0	7798.21	0	0	0	0	0	0	0	0	0
323	June	Hymenoptera	Halictidae	Nomiapis	diversipes	Piedmont	Baldissero d'Alba	PIES	4715	0	0	0	0	0	0	0	0	0	0	0	0	0	0	0	0	0	0	0	0
324	June	Hymenoptera	Halictidae	Systropha	curvicornis	Piedmont	Baldissero d'Alba	PIES	0	0	0	0	0	0	0	0	0	0	0	0	0	0	0	0	0	0	0	0	0
325	June	Hymenoptera	Megachilidae	Chelostoma	campanularum	Piedmont	Baldissero d'Alba	PIES	45477.2	0	0	0	0	0	0	0	0	0	0	0	0	0	0	0	0	0	0	0	0
326	June	Diptera	Syrphidae	Melanostoma	mellinum	Piedmont	Baldissero d'Alba	PIES	0	0	0	0	0	0	0	0	0	0	0	0	0	0	0	0	0	0	0	0	0
327	June	Hymenoptera	Megachilidae	Megachile	leachella	Piedmont	Baldissero d'Alba	PIES	0	0	0	0	0	0	0	0	0	0	0	0	0	0	0	0	0	0	0	0	0
328	June	Hymenoptera	Apidae	Eucera	nigrifacies	Piedmont	Baldissero d'Alba	PIES	0	0	0	0	0	0	0	0	6788.21	0	0	0	0	0	0	0	0	0	0	0	0
329	June	Diptera	Syrphidae	Sphaerophoria	scripta	Piedmont	Baldissero d'Alba	PIES	0	0	0	0	0	0	0	0	0	0	0	0	0	0	0	0	0	0	0	0	0
330	June	Hymenoptera	Halictidae	Nomiapis	diversipes	Piedmont	Baldissero d'Alba	PIES	0	0	0	78785.2	0	0	0	0	0	0	0	0	0	0	0	0	0	0	0	0	0
331	June	Hymenoptera	Colletidae	Colletes	daviesianus	Piedmont	Baldissero d'Alba	PIES	0	0	0	0	0	0	0	0	0	0	0	0	0	0	0	0	0	0	0	0	0
332	June	Hymenoptera	Megachilidae	Chelostoma	campanularum	Piedmont	Baldissero d'Alba	PIES	8994.21	0	0	0	0	0	0	0	0	0	0	0	0	0	0	0	0	0	0	0	0
333	June	Hymenoptera	Halictidae	Systropha	curvicornis	Piedmont	Baldissero d'Alba	PIES	0	0	0	0	0	0	0	0	0	0	0	0	0	0	0	0	0	0	0	0	0
334	June	Diptera	Syrphidae	Sphaerophoria	scripta	Piedmont	Baldissero d'Alba	PIES	0	0	0	0	0	0	0	0	0	0	0	0	0	0	0	0	0	0	0	0	0
335	June	Coleoptera	Cerambycidae	Leptura	sp.	Piedmont	Baldissero d'Alba	PIES	0	0	0	0	0	0	0	0	0	0	0	0	0	0	0	0	0	0	0	0	0
336	June	Diptera	Syrphidae	Sphaerophoria	scripta	Piedmont	Baldissero d'Alba	PIES	725987	0	0	0	0	0	0	0	0	0	0	554.21	0	0	0	0	0	0	0	0	0
337	June	Hymenoptera	Andrenidae	Andrena	humilis	Piedmont	Baldissero d'Alba	PIES	0	0	0	0	0	0	0	0	0	0	0	0	0	0	0	0	0	0	0	0	0
338	June	Hymenoptera	Halictidae	Lasioglossum	leucozonium	Piedmont	Baldissero d'Alba	PIES	0	0	0	7831.1	0	0	0	0	0	0	0	0	0	0	0	0	0	0	0	0	0
339	June	Coleoptera	Cerambycidae	Leptura	sp.	Piedmont	Baldissero d'Alba	PIES	0	0	0	0	0	0	0	0	0	0	0	0	0	0	0	0	0	0	0	0	0
340	June	Hymenoptera	Crabronidae	Cerceris	sp.	Piedmont	Baldissero d'Alba	PIES	0	0	0	0	0	0	0	0	0	0	0	0	0	0	0	0	0	0	0	0	0
341	June	Hymenoptera	Megachilidae	Chelostoma	rapunculi	Piedmont	Baldissero d'Alba	PIES	0	0	0	0	0	0	0	0	0	0	0	0	0	0	0	0	0	0	0	0	0
342	June	Hymenoptera	Andrenidae	Andrena	humilis	Piedmont	Baldissero d'Alba	PIES	0	0	0	0	0	0	0	0	487.21	0	0	565487	0	0	0	0	0	0	0	0	0
343	June	Diptera	Syrphidae	Sphaerophoria	scripta	Piedmont	Baldissero d'Alba	PIES	457.21	0	0	0	0	0	0	0	0	0	0	0	0	0	0	0	0	0	0	0	0
344	June	Hymenoptera	Vespidae	Eumenes	sp.	Piedmont	Cherasco	PIAI	0	0	0	0	0	0	0	0	0	0	0	0	0	0	0	0	0	0	0	0	0
345	June	Hymenoptera	Crabronidae	Cerceris	sp.	Piedmont	Cherasco	PIAI	485748	0	0	0	0	0	0	0	0	0	0	0	0	0	0	0	0	0	0	0	0
346	June	Hymenoptera	Crabronidae	Cerceris	sp.	Piedmont	Cherasco	PIAI	487.21	0	0	0	0	0	0	0	0	0	0	0	0	0	0	0	0	0	0	0	0
347	June	Hymenoptera	Crabronidae	Cerceris	sp.	Piedmont	Cherasco	PIAI	68797.3	0	0	0	0	0	0	0	0	0	0	0	0	0	0	0	0	0	0	0	0
348	June	Diptera	Syrphidae	Melanostoma	mellinum	Piedmont	Baldissero d'Alba	PIES	654713	0	0	0	0	0	0	0	0	0	0	0	0	0	0	0	0	0	0	0	0
349	June	Hymenoptera	Apidae	Bombus	pascuorum	Emilia Romagna	Monzuno	ERMO	0	0	0	0	0	0	0	0	5487.21	0	0	0	0	0	0	3657.1	0	0	0	0	0
350	June	Diptera	Syrphidae	Volucella	bombylans	Emilia Romagna	Monzuno	ERMO	0	0	0	0	0	0	0	0	0	0	0	0	0	0	0	0	0	0	0	0	0
351	June	Hymenoptera	Apidae	Bombus	lapidarius	Emilia Romagna	Monzuno	ERMO	0	0	0	0	0	0	0	0	0	0	0	0	0	0	0	987.1	0	0	0	0	0
352	June	Hymenoptera	Apidae	Eucera	nigrescens	Emilia Romagna	Monzuno	ERMO	0	0	0	0	0	0	0	0	0	0	0	0	0	0	0	0	0	0	0	0	0
353	June	Hymenoptera	Apidae	Bombus	sylvestris	Emilia Romagna	Monzuno	ERMO	0	0	0	0	0	0	0	0	678454	0	0	0	0	0	0	3254.1	0	0	0	0	0
354	June	Hymenoptera	Apidae	Bombus	sylvestris	Emilia Romagna	Monzuno	ERMO	0	0	0	0	0	0	0	0	7899.21	0	0	0	0	0	0	0	0	0	0	0	0
355	June	Hymenoptera	Apidae	Bombus	sylvestris	Emilia Romagna	Monzuno	ERMO	879.36	0	0	0	0	0	0	0	0	0	0	0	0	0	0	0	0	0	0	0	0
356	June	Hymenoptera	Apidae	Bombus	pascuorum	Emilia Romagna	Monzuno	ERMO	0	0	0	0	0	0	0	0	0	0	0	0	0	0	0	0	0	0	0	0	0
357	June	Hymenoptera	Colletidae	Hylaeus	sp.	Emilia Romagna	Monzuno	ERMO	0	0	0	0	0	0	0	0	0	0	0	0	0	0	0	0	0	0	0	0	0
358	June	Hymenoptera	Apidae	Bombus	ruderatus	Emilia Romagna	Monzuno	ERMO	0	0	0	0	0	0	0	0	124.1	0	0	0	0	0	0	658.1	0	0	0	0	0
359	June	Hymenoptera	Apidae	Bombus	lucorum	Emilia Romagna	Monzuno	ERMO	0	0	0	0	0	0	0	0	0	0	0	0	0	0	0	2568.6	0	0	0	0	0
360	June	Hymenoptera	Apidae	Bombus	sylvestris	Emilia Romagna	Monzuno	ERMO	0	0	0	0	0	0	0	0	6989.32	0	0	0	0	0	0	0	0	0	0	0	0
361	June	Hymenoptera	Apidae	Bombus	sylvestris	Emilia Romagna	Monzuno	ERMO	0	0	0	0	0	0	0	0	0	0	0	0	0	0	0	22451.1	0	0	0	0	0
362	June	Hymenoptera	Apidae	Bombus	ruderatus	Emilia Romagna	Monzuno	ERMO	0	0	0	0	0	0	0	0	214757	0	0	0	0	0	0	0	0	0	0	0	0
363	June	Hymenoptera	Apidae	Bombus	lapidarius	Emilia Romagna	Monzuno	ERMO	0	0	0	0	0	0	0	0	25487.1	0	0	0	0	0	0	65874.3	0	0	0	0	0
364	June	Diptera	Syrphidae	Volucella	bombylans	Emilia Romagna	Monzuno	ERMO	0	0	0	0	0	0	0	0	0	0	0	0	0	0	0	0	0	0	0	0	0
365	June	Hymenoptera	Apidae	Bombus	pascuorum	Emilia Romagna	Monzuno	ERMO	0	0	0	0	0	0	0	0	65897.2	0	0	0	0	0	0	0	0	0	0	0	0
366	June	Hymenoptera	Apidae	Bombus	lapidarius	Emilia Romagna	Monzuno	ERMO	0	0	0	0	0	0	0	0	145.1	0	0	0	0	0	0	0	0	0	0	0	0
367	June	Hymenoptera	Apidae	Bombus	pratorum	Emilia Romagna	Monzuno	ERMO	0	0	0	0	0	0	0	0	2547.2	0	0	0	0	0	0	0	0	0	0	0	0
368	June	Hymenoptera	Apidae	Bombus	sylvestris	Emilia Romagna	Monzuno	ERMO	0	0	0	0	0	0	0	0	0	0	0	0	0	0	0	0	0	0	0	0	0
369	June	Hymenoptera	Andrenidae	Andrena	bicolor	Emilia Romagna	Monzuno	ERMO	0	0	0	0	0	0	0	0	0	0	0	1457.32	0	0	0	0	0	0	0	0	0
370	June	Hymenoptera	Apidae	Bombus	sylvestris	Emilia Romagna	Monzuno	ERMO	0	0	0	0	0	0	0	0	0	0	0	0	0	0	0	0	0	0	0	0	0
371	June	Hymenoptera	Apidae	Bombus	lucorum	Emilia Romagna	Monzuno	ERMO	0	0	0	0	0	0	0	0	63645.2	0	0	0	0	0	0	59789.3	0	0	0	0	0
372	June	Hymenoptera	Apidae	Bombus	lucorum	Emilia Romagna	Monzuno	ERMO	0	0	0	0	0	0	0	0	6987.6	0	0	0	0	0	0	0	0	0	0	0	0
373	June	Hymenoptera	Apidae	Bombus	sylvestris	Emilia Romagna	Monzuno	ERMO	0	0	0	0	0	0	0	0	0	0	0	0	0	0	0	0	0	0	0	0	0
374	June	Hymenoptera	Apidae	Bombus	pascuorum	Emilia Romagna	Monzuno	ERMO	0	0	0	0	0	0	0	0	0	0	0	0	0	0	0	45715.1	0	0	0	0	0
375	June	Hymenoptera	Apidae	Bombus	lapidarius	Emilia Romagna	Monzuno	ERMO	0	0	0	0	0	0	0	0	0	0	0	0	0	0	0	25478.1	0	0	0	0	0
376	June	Hymenoptera	Apidae	Bombus	campestris	Emilia Romagna	Monzuno	ERMO	0	0	0	0	0	0	0	0	21457.2	0	0	0	0	0	0	0	0	0	0	0	0
377	June	Hymenoptera	Apidae	Bombus	sylvestris	Emilia Romagna	Monzuno	ERMO	0	0	0	0	0	0	0	0	0	0	0	4579.4	0	0	0	3987.1	0	0	0	0	0
378	June	Hymenoptera	Apidae	Eucera	nigrescens	Emilia Romagna	Monzuno	ERMO	0	0	0	0	0	0	0	0	0	0	0	0	0	0	0	0	0	0	0	0	0
379	June	Hymenoptera	Megachilidae	Osmia	bicornis	Emilia Romagna	Monzuno	ERMO	0	0	0	0	0	0	0	0	0	0	0	0	0	0	0	0	0	0	0	0	0
380	June	Hymenoptera	Apidae	Bombus	lucorum	Emilia Romagna	Monzuno	ERMO	5779.2	0	0	0	0	0	0	0	0	0	0	0	0	0	0	0	0	0	0	0	0
381	June	Hymenoptera	Apidae	Bombus	pascuorum	Emilia Romagna	Monzuno	ERMO	0	0	0	0	0	0	0	0	0	0	0	0	0	0	0	0	0	0	0	0	0
382	June	Hymenoptera	Apidae	Bombus	sylvestris	Emilia Romagna	Monzuno	ERMO	0	0	0	0	0	0	0	0	26354.2	0	0	0	0	0	0	0	0	0	0	0	0
383	June	Hymenoptera	Apidae	Bombus	pascuorum	Emilia Romagna	Monzuno	ERMO	0	0	0	0	0	0	0	0	79984.1	0	0	0	0	0	0	447.65	0	0	0	0	0
384	June	Hymenoptera	Apidae	Bombus	lapidarius	Emilia Romagna	Monzuno	ERMO	0	0	0	0	0	0	0	0	57487.2	0	0	0	0	0	0	79879.2	0	0	0	0	0
385	June	Hymenoptera	Apidae	Bombus	pascuorum	Emilia Romagna	Monzuno	ERMO	0	0	0	0	0	0	0	0	9784.1	0	0	0	0	0	0	0	0	0	0	0	0
386	June	Hymenoptera	Apidae	Bombus	pascuorum	Emilia Romagna	Monzuno	ERMO	0	0	0	0	0	0	0	0	0	0	0	0	0	0	0	7989.2	0	0	0	0	0
387	June	Hymenoptera	Apidae	Bombus	sylvestris	Emilia Romagna	Monzuno	ERMO	0	0	0	0	0	0	0	0	9798.32	0	0	0	0	0	0	0	0	0	0	0	0
388	June	Hymenoptera	Apidae	Bombus	campestris	Emilia Romagna	Monzuno	ERMO	0	0	0	0	0	0	0	0	5487.2	0	0	0	0	0	0	0	0	0	0	0	0
389	June	Hymenoptera	Apidae	Bombus	sylvestris	Emilia Romagna	Monzuno	ERMO	0	0	0	0	0	0	0	0	4.87455e+09	0	0	0	0	0	0	0	0	0	0	0	0
390	June	Hymenoptera	Apidae	Bombus	lapidarius	Emilia Romagna	Monzuno	ERMO	0	0	0	0	0	0	0	0	9875.21	0	0	0	0	0	0	0	0	0	0	0	0
391	June	Hymenoptera	Apidae	Bombus	pascuorum	Emilia Romagna	Monzuno	ERMO	0	0	0	0	0	0	0	0	0	0	0	0	0	0	0	0	0	0	0	0	0
392	June	Hymenoptera	Andrenidae	Andrena	bicolor	Emilia Romagna	Monzuno	ERMO	0	0	0	0	0	0	0	0	0	0	0	5487.1	0	0	0	0	0	0	0	0	0
393	June	Hymenoptera	Apidae	Bombus	pascuorum	Emilia Romagna	Monzuno	ERMO	0	0	0	0	0	0	0	0	0	0	0	0	0	0	0	6.54857e+06	0	0	0	0	0
394	June	Hymenoptera	Apidae	Bombus	sylvestris	Emilia Romagna	Monzuno	ERMO	0	0	0	0	0	0	0	0	545878	0	0	0	0	0	0	0	0	0	0	0	0
395	June	Hymenoptera	Apidae	Bombus	pascuorum	Emilia Romagna	Monzuno	ERMO	0	0	0	0	0	0	0	0	1245.1	0	0	0	0	0	0	0	0	0	0	0	0
396	June	Hymenoptera	Apidae	Bombus	lapidarius	Emilia Romagna	Monzuno	ERMO	0	0	0	0	0	0	0	0	2.14567e+06	0	0	0	0	0	0	0	0	0	0	0	0
397	June	Hymenoptera	Apidae	Bombus	sylvestris	Emilia Romagna	Monzuno	ERMO	0	0	0	0	0	0	0	0	2.68599e+06	0	0	0	0	0	0	0	0	0	0	0	0
398	June	Hymenoptera	Apidae	Bombus	lapidarius	Emilia Romagna	Monzuno	ERMO	0	0	0	0	0	0	0	0	0	0	0	0	0	0	0	65674.2	0	0	0	0	0
399	June	Diptera	Conopidae	Myopa	sp.	Emilia Romagna	Monzuno	ERMO	0	0	0	0	0	0	0	0	0	0	0	0	0	0	0	0	0	0	0	0	0
400	June	Hymenoptera	Apidae	Bombus	pascuorum	Emilia Romagna	Monzuno	ERMO	0	0	0	0	0	0	0	0	56747.3	0	0	0	0	0	0	0	0	0	0	0	0
401	June	Hymenoptera	Apidae	Bombus	pascuorum	Emilia Romagna	Monzuno	ERMO	0	0	0	0	0	0	0	0	0	0	0	0	0	0	0	0	0	0	0	0	0
402	June	Hymenoptera	Megachilidae	Heriades	truncorum	Emilia Romagna	Monzuno	ERMO	1548.21	0	0	0	0	0	0	0	0	0	0	0	0	0	0	0	0	0	0	0	0
403	June	Hymenoptera	Apidae	Bombus	lucorum	Emilia Romagna	Monzuno	ERMO	0	0	0	0	0	0	0	0	0	0	0	0	0	0	0	0	0	0	0	0	0
404	June	Hymenoptera	Megachilidae	Chelostoma	rapunculi	Emilia Romagna	Monzuno	ERMO	0	0	0	0	0	0	0	0	0	0	0	0	0	0	0	0	0	0	0	0	0
405	June	Hymenoptera	Megachilidae	Osmia	rufohirta	Emilia Romagna	Monzuno	ERMO	0	0	0	0	0	0	0	0	0	0	0	5.7488e+06	0	0	0	0	0	0	0	0	0
406	June	Hymenoptera	Crabronidae	Bembix	sp.	Emilia Romagna	Monzuno	ERMO	0	0	0	0	0	0	0	0	0	0	0	0	0	0	0	0	0	0	0	0	0
407	June	Hymenoptera	Megachilidae	Heriades	crenulata	Emilia Romagna	Monzuno	ERMO	0	0	0	0	0	0	0	0	0	0	0	0	0	0	0	0	0	0	0	0	0
408	June	Hymenoptera	Megachilidae	Megachile	willughbiella	Emilia Romagna	Monzuno	ERMO	0	0	0	487.2	0	0	0	0	0	0	0	0	0	0	0	0	0	0	0	0	0
409	June	Hymenoptera	Andrenidae	Andrena	hattorfiana	Emilia Romagna	Monzuno	ERMO	0	0	4785.12	0	0	0	0	0	0	0	0	0	0	0	0	0	0	0	0	0	0
410	June	Hymenoptera	Apidae	Bombus	pascuorum	Emilia Romagna	Monzuno	ERMO	0	0	0	0	0	0	0	0	2474.1	0	0	0	0	0	0	21789.2	0	0	0	0	0
411	June	Hymenoptera	Andrenidae	Andrena	sp.	Emilia Romagna	Monzuno	ERMO	0	0	0	0	0	0	0	0	0	0	0	0	0	0	0	0	0	0	0	0	0
412	June	Hymenoptera	Megachilidae	Megachile	melanopyga	Emilia Romagna	Monzuno	ERMO	0	0	0	656	0	0	0	0	0	0	0	0	0	0	0	0	0	0	0	0	0
413	June	Hymenoptera	Apidae	Apis	meliffera	Emilia Romagna	Monzuno	ERMO	1879.21	0	0	2458	0	0	0	0	0	0	0	0	0	0	0	0	0	0	0	0	0
414	June	Hymenoptera	Apidae	Bombus	lapidarius	Emilia Romagna	Monzuno	ERMO	0	0	0	0	0	0	0	0	0	0	0	0	0	0	0	0	0	0	0	0	0
415	June	Hymenoptera	Andrenidae	Andrena	hattorfiana	Emilia Romagna	Monzuno	ERMO	0	0	1478.24	0	0	0	0	0	0	0	0	0	0	0	0	0	0	0	0	0	0
416	June	Hymenoptera	Apidae	Bombus	pascuorum	Emilia Romagna	Monzuno	ERMO	0	0	0	0	0	0	0	0	0	0	0	0	0	0	0	0	0	0	0	0	0
417	June	Hymenoptera	Vespidae	Eumenes	sp.	Emilia Romagna	Monzuno	ERMO	0	0	0	0	0	0	0	0	0	0	0	27479.2	0	0	0	0	0	0	0	0	0
418	June	Hymenoptera	Halictidae	Halictus	subauratus	Emilia Romagna	Monzuno	ERMO	0	0	0	0	0	0	0	0	0	0	0	0	0	0	0	0	0	0	0	0	0
419	June	Hymenoptera	Apidae	Bombus	lapidarius	Emilia Romagna	Monzuno	ERMO	0	0	0	0	0	0	0	0	2147.21	0	0	0	0	0	0	41789.2	0	0	0	0	0
420	June	Hymenoptera	Apidae	Bombus	pascuorum	Emilia Romagna	Monzuno	ERMO	0	0	0	0	0	0	0	0	0	0	0	0	0	0	0	0	0	0	0	0	0
421	June	Hymenoptera	Andrenidae	Andrena	hattorfiana	Emilia Romagna	Monzuno	ERMO	0	0	17789	0	0	0	0	0	0	0	0	0	0	0	0	0	0	0	0	0	0
422	June	Hymenoptera	Apidae	Bombus	lapidarius	Emilia Romagna	Monzuno	ERMO	0	0	0	0	0	0	0	0	2493332	0	0	0	0	0	0	0	0	0	0	0	0
423	June	Hymenoptera	Apidae	Bombus	pascuorum	Emilia Romagna	Monzuno	ERMO	0	0	0	0	0	0	0	0	0	0	0	0	0	0	0	296789	0	0	0	0	0
424	June	Hymenoptera	Megachilidae	Hoplitis	loti	Emilia Romagna	Monzuno	ERMO	0	0	0	0	0	0	0	0	0	0	0	0	0	0	0	0	0	0	0	0	0
425	June	Hymenoptera	Andrenidae	Andrena	hattorfiana	Emilia Romagna	Monzuno	ERMO	0	0	1.87988e+06	0	0	0	0	0	0	0	0	0	0	0	0	0	0	0	0	0	0
426	June	Hymenoptera	Apidae	Bombus	pascuorum	Emilia Romagna	Monzuno	ERMO	0	0	0	0	0	0	0	0	0	0	0	0	0	0	0	0	0	0	0	0	0
427	June	Hymenoptera	Andrenidae	Melitturga	clavicornis	Emilia Romagna	Monzuno	ERMO	0	0	0	79898.2	0	0	0	0	0	0	0	0	0	0	0	0	0	0	0	0	0
428	June	Hymenoptera	Halictidae	Halictus	subauratus	Emilia Romagna	Monzuno	ERMO	0	0	0	0	0	0	0	0	0	0	0	4979.21	0	0	0	0	0	0	0	0	0
429	June	Hymenoptera	Andrenidae	Andrena	hattorfiana	Emilia Romagna	Monzuno	ERMO	0	0	179.321	0	0	0	0	0	0	0	0	0	0	0	0	0	0	0	0	0	0
430	June	Hymenoptera	Andrenidae	Melitturga	clavicornis	Emilia Romagna	Monzuno	ERMO	1487.4	0	0	0	0	0	0	0	0	0	0	0	0	0	0	0	0	0	0	0	0
431	June	Hymenoptera	Apidae	Bombus	lapidarius	Emilia Romagna	Monzuno	ERMO	0	0	0	0	0	0	0	0	7841	0	0	0	0	0	0	0	0	0	0	0	0
432	June	Hymenoptera	Andrenidae	Andrena	sp.	Emilia Romagna	Monzuno	ERMO	0	0	0	0	0	0	0	0	0	0	0	0	0	0	0	0	0	0	0	0	0
433	June	Hymenoptera	Apidae	Eucera	eucnemidea	Emilia Romagna	Monzuno	ERMO	0	0	0	0	0	0	0	0	0	0	0	0	0	0	0	0	0	0	0	0	0
434	June	Hymenoptera	Andrenidae	Andrena	hattorfiana	Emilia Romagna	Monzuno	ERMO	0	0	56747.1	0	0	0	0	0	0	0	0	0	0	0	0	0	0	0	0	0	0
435	June	Hymenoptera	Andrenidae	Andrena	mucida	Emilia Romagna	Monzuno	ERMO	0	0	0	0	0	0	0	0	0	0	0	0	0	0	0	0	0	0	0	0	0
436	June	Hymenoptera	Andrenidae	Andrena	hattorfiana	Emilia Romagna	Monzuno	ERMO	0	0	596879	0	0	0	0	0	0	0	0	0	0	0	0	0	0	0	0	0	0
437	June	Hymenoptera	Apidae	Bombus	pascuorum	Emilia Romagna	Monzuno	ERMO	0	0	0	0	0	0	0	0	0	0	0	7989.1	0	0	0	0	0	0	0	0	0
438	June	Hymenoptera	Apidae	Bombus	pascuorum	Emilia Romagna	Monzuno	ERMO	0	0	0	0	0	0	0	0	0	0	0	0	0	0	0	14897.2	0	0	0	0	0
439	June	Hymenoptera	Andrenidae	Andrena	proxima	Emilia Romagna	Monzuno	ERMO	0	0	0	0	0	0	0	0	0	0	0	497.21	0	0	0	0	0	0	0	0	0
440	June	Diptera	Bombyliidae	Bombylius	sp.	Emilia Romagna	Monzuno	ERMO	0	0	0	0	0	0	0	0	0	0	0	0	0	0	0	0	0	0	0	0	0
441	June	Hymenoptera	Andrenidae	Melitturga	clavicornis	Emilia Romagna	Monzuno	ERMO	0	0	0	0	0	0	0	0	0	0	0	0	0	0	0	0	0	0	0	0	0
442	June	Hymenoptera	Apidae	Eucera	eucnemidea	Emilia Romagna	Monzuno	ERMO	0	0	0	0	0	0	0	0	0	0	0	0	0	0	0	0	0	0	0	0	0
443	June	Hymenoptera	Apidae	Eucera	nigrifacies	Emilia Romagna	Monzuno	ERMO	0	0	0	0	0	0	0	0	0	0	0	0	0	0	0	0	0	0	0	0	0
444	June	Hymenoptera	Apidae	Ceratina	cucurbitina	Emilia Romagna	Monzuno	ERMO	0	0	0	0	0	0	0	0	0	0	0	0	0	0	0	0	0	0	0	0	0
445	June	Hymenoptera	Andrenidae	Andrena	hattorfiana	Emilia Romagna	Monzuno	ERMO	0	0	78897.2	0	0	0	0	0	0	0	0	0	0	0	0	0	0	0	0	0	0
446	June	Hymenoptera	CRabronidae	Bembix	sp.	Emilia Romagna	Monzuno	ERMO	0	0	0	0	0	0	0	0	0	0	0	0	0	0	0	0	0	0	0	0	0
447	June	Hymenoptera	Megachilidae	Osmia	brevicornis	Emilia Romagna	Monzuno	ERMO	468.2	0	0	0	0	0	0	0	0	0	0	0	0	0	0	0	0	0	0	0	0
448	June	Hymenoptera	Andrenidae	Andrena	agilissima	Emilia Romagna	Monzuno	ERMO	0	0	0	0	0	0	0	0	0	0	0	7988.21	0	0	0	0	0	0	0	0	0
449	June	Hymenoptera	Andrenidae	Andrena	hattorfiana	Emilia Romagna	Monzuno	ERMO	0	0	7889.21	0	0	0	0	0	0	0	0	0	0	0	0	0	0	0	0	0	0
450	June	Hymenoptera	Megachilidae	Osmia	rufohirta	Emilia Romagna	Monzuno	ERMO	0	0	0	0	0	0	0	0	0	0	0	0	0	0	0	0	0	0	0	0	0
451	June	Hymenoptera	Halictidae	Halictus	subauratus	Emilia Romagna	Monzuno	ERMO	0	0	0	0	0	0	0	0	0	0	0	0	0	0	0	0	0	0	0	0	0
452	June	Hymenoptera	Megachilidae	Megachile	leachella	Emilia Romagna	Monzuno	ERMO	0	0	0	14574.1	0	0	0	0	0	0	0	0	0	0	0	0	0	0	0	0	0
453	June	Hymenoptera	Megachilidae	Icteranthidium	laterale	Emilia Romagna	Monzuno	ERMO	0	0	0	0	0	0	0	0	0	0	0	0	0	0	0	0	0	0	0	0	0
454	June	Hymenoptera	Megachilidae	Icteranthidium	laterale	Emilia Romagna	Monzuno	ERMO	0	0	0	0	0	0	0	0	0	0	0	0	0	0	0	0	0	0	0	0	0
455	June	hymenoptera	apidae	Ceratina	chalybea	Emilia Romagna	Monzuno	ERMO	0	0	0	0	0	0	0	0	0	0	0	0	0	0	0	0	0	0	0	0	0
456	June	Hymenoptera	Halictidae	Halictus	fulvipes	Emilia Romagna	Bologna	CREA	0	0	0	0	0	0	0	0	0	0	0	0	0	0	0	0	0	0	0	0	0
457	June	Hymenoptera	Halictidae	Lasioglossum	pauxillum	Emilia Romagna	Bologna	CREA	0	0	0	0	0	0	0	0	0	0	0	0	0	0	0	0	0	0	0	0	0
458	June	Hymenoptera	Halictidae	Lasioglossum	leucozonium	Emilia Romagna	Bologna	CREA	0	0	0	0	0	0	0	0	0	0	0	0	0	0	0	0	0	0	0	0	0
459	June	Hymenoptera	Halictidae	Lasioglossum	morio	Emilia Romagna	Bologna	CREA	0	0	0	0	0	0	0	0	0	0	0	0	0	0	0	0	0	0	0	0	0
460	June	Hymenoptera	Andrenidae	Andrena	humilis	Emilia Romagna	Bologna	CREA	0	0	0	0	0	0	0	0	0	0	0	497.12	0	0	0	0	0	0	0	0	0
461	June	Hymenoptera	Andrenidae	Andrena	humilis	Emilia Romagna	Bologna	CREA	0	0	0	0	0	0	0	0	0	0	0	798984	0	0	0	0	0	0	0	0	0
462	June	Hymenoptera	Andrenidae	Andrena	humilis	Emilia Romagna	Bologna	CREA	0	0	0	0	0	0	0	0	0	0	0	4654.1	0	0	0	0	0	0	0	0	0
463	June	Hymenoptera	Andrenidae	Andrena	humilis	Emilia Romagna	Bologna	CREA	0	0	0	0	0	0	0	0	0	0	0	4974.21	0	0	0	0	0	0	0	0	0
464	June	Hymenoptera	Andrenidae	Andrena	humilis	Emilia Romagna	Bologna	CREA	0	0	0	0	0	0	0	0	0	0	0	14578.4	0	0	0	0	0	0	0	0	0
465	June	Coleoptera	Oedemeridae	Oedemera	sp.	Emilia Romagna	Ozzano dell'Emilia	ERESP	0	0	0	0	0	0	0	0	0	0	0	0	0	0	0	0	0	0	0	0	0
466	June	Coleoptera	Oedemeridae	Oedemera	sp.	Emilia Romagna	Ozzano dell'Emilia	ERESP	0	0	0	0	0	0	0	0	0	0	0	0	0	0	0	0	0	0	0	0	0
467	June	Coleoptera	Cerambycidae	Stenopterus	rufus	Emilia Romagna	Ozzano dell'Emilia	ERESP	0	0	0	0	0	0	0	0	0	0	0	0	0	0	0	0	0	0	0	0	0
468	June	Coleoptera	Buprestidae	Anthaxia	sp.	Emilia Romagna	Ozzano dell'Emilia	ERESP	0	0	0	0	0	0	0	0	0	0	0	0	0	0	0	0	0	0	0	0	0
469	June	Diptera	Syrphidae	Melanostoma	mellinum	Emilia Romagna	Ozzano dell'Emilia	ERESP	0	0	0	0	0	0	0	0	0	0	0	0	0	0	0	0	0	0	0	0	0
470	June	Diptera	Syrphidae	Melanostoma	mellinum	Emilia Romagna	Ozzano dell'Emilia	ERESP	0	0	0	0	0	0	0	0	0	0	0	0	0	0	0	0	0	0	0	0	0
471	June	Hymenoptera	Halictidae	Halictus	subauratus	Emilia Romagna	Forlì-Cesena	ERES	0	0	0	0	0	0	0	0	0	0	0	0	0	0	0	0	0	0	0	0	0
472	June	Hymenoptera	Andrenidae	Andrena	impunctata	Emilia Romagna	Forlì-Cesena	ERES	0	0	0	0	0	0	0	0	0	0	0	0	0	0	0	0	0	0	0	0	0
473	June	Hymenoptera	Halictidae	Nomiapis	diversipes	Emilia Romagna	Forlì-Cesena	ERES	0	0	0	0	0	0	0	0	0	0	0	52474.7	0	0	0	0	0	0	0	0	0
474	June	Hymenoptera	Andrenidae	Andrena	impunctata	Emilia Romagna	Forlì-Cesena	ERES	0	0	0	0	0	0	0	0	0	0	0	0	0	0	0	0	0	0	0	0	0
475	June	Hymenoptera	Andrenidae	Andrena	impunctata	Emilia Romagna	Forlì-Cesena	ERES	0	0	0	68796.2	0	0	0	0	0	0	0	0	0	0	0	0	0	0	0	0	0
476	June	Coleoptera	Oedemeridae	Oedemera	sp.	Emilia Romagna	Forlì-Cesena	ERES	0	0	0	0	0	0	0	0	0	0	0	0	0	0	0	0	0	0	0	0	0
477	June	Hymenoptera	Andrenidae	Andrena	minutula	Emilia Romagna	Forlì-Cesena	ERES	0	0	0	0	0	0	0	0	0	0	0	0	0	0	0	0	0	0	0	0	0
478	June	Hymenoptera	Halictidae	Lasioglossum	clypeare	Emilia Romagna	Forlì-Cesena	ERES	0	0	0	0	0	0	0	65467.3	0	0	0	0	0	0	0	0	0	0	0	0	0
479	June	Hymenoptera	Andrenidae	Andrena	impunctata	Emilia Romagna	Forlì-Cesena	ERES	0	0	0	0	0	0	0	0	0	0	0	0	0	0	0	0	0	0	0	0	0
480	June	Coleoptera	Oedemeridae	Oedemera	sp.	Emilia Romagna	Forlì-Cesena	ERES	0	0	0	0	0	0	0	0	0	0	0	0	0	0	0	0	0	0	0	0	0
481	June	Hymenoptera	Andrenidae	Andrena	impunctata	Emilia Romagna	Forlì-Cesena	ERES	0	0	0	0	0	0	0	0	0	0	0	0	0	0	0	0	0	0	0	0	0
482	June	Hymenoptera	Halictidae	Lasioglossum	minutissimum	Emilia Romagna	Forlì-Cesena	ERES	0	0	0	0	0	0	0	0	0	0	0	0	0	0	0	0	0	0	0	0	0
483	June	Hymenoptera	Vespidae	Vespa	crabro	Piedmont	Baldissero d'Alba	PIES	0	0	0	0	0	0	0	0	0	0	0	0	0	0	0	0	0	0	0	0	0
484	June	Hymenoptera	Megachilidae	Anthidium	florentinum	Emilia Romagna	Bologna	CREA	646874	0	0	0	0	0	0	0	0	0	0	0	0	0	0	0	0	0	0	0	0
485	June	Hymenoptera	Megachilidae	Anthidium	florentinum	Emilia Romagna	Bologna	CREA	0	0	0	0	0	0	0	0	0	0	0	9778.15	0	0	0	0	0	0	0	0	0
486	June	Hymenoptera	Megachilidae	Bombus	pascuorum	Emilia Romagna	Bologna	CREA	0	0	0	9871.4	0	0	0	0	0	0	0	0	0	0	0	0	0	9547.2	0	0	0
487	June	Hymenoptera	Megachilidae	Anthidium	florentinum	Emilia Romagna	Bologna	CREA	0	0	0	0	0	0	0	0	0	0	0	697.21	0	0	0	0	987324	0	0	0	0
488	June	Hymenoptera	Megachilidae	Anthidium	florentinum	Emilia Romagna	Bologna	CREA	0	0	79879.4	0	0	0	0	0	0	0	0	0	0	0	0	0	0	0	0	0	0
489	June	Hymenoptera	Megachilidae	Anthidium	florentinum	Emilia Romagna	Bologna	CREA	0	0	0	0	0	0	0	987.21	0	0	0	0	0	0	0	0	0	0	0	0	0
490	June	Hymenoptera	Megachilidae	Anthidium	florentinum	Emilia Romagna	Bologna	CREA	0	0	0	7889.21	0	0	0	0	0	0	0	0	0	0	0	0	0	0	0	0	0
491	June	Hymenoptera	Megachilidae	Anthidium	florentinum	Emilia Romagna	Bologna	CREA	447897	0	0	0	0	0	0	0	0	0	0	548.21	0	0	0	0	0	0	0	0	0
492	June	Hymenoptera	Megachilidae	Bombus	pascuorum	Emilia Romagna	Bologna	CREA	0	0	0	0	0	0	0	0	0	0	0	0	0	0	0	0	0	0	0	0	0
493	June	Hymenoptera	Megachilidae	Halictus	scabiosae	Emilia Romagna	Bologna	CREA	0	0	742.2	0	0	0	0	0	0	0	0	0	0	0	0	0	0	0	0	0	0
494	June	Hymenoptera	Megachilidae	Anthidium	florentinum	Emilia Romagna	Bologna	CREA	0	0	0	741.21	0	0	0	0	0	0	0	0	0	0	0	0	0	0	0	0	0
495	June	Hymenoptera	Megachilidae	Anthidium	florentinum	Emilia Romagna	Bologna	CREA	0	0	0	0	0	0	0	5789.21	0	0	0	0	0	0	0	0	0	0	0	0	0
496	June	Hymenoptera	Megachilidae	Anthidium	florentinum	Emilia Romagna	Bologna	CREA	98763.1	0	0	0	0	0	0	0	0	0	0	5897.21	0	0	0	0	0	0	0	0	0
497	June	Hymenoptera	Megachilidae	Anthidium	florentinum	Emilia Romagna	Bologna	CREA	0	0	0	2454.21	0	0	0	0	0	0	0	0	0	0	0	0	0	0	0	0	0
498	June	Hymenoptera	Megachilidae	Anthidium	florentinum	Emilia Romagna	Bologna	CREA	0	0	0	57879.2	0	0	0	0	0	0	0	0	0	0	0	0	0	0	0	0	0
499	June	Hymenoptera	Megachilidae	Anthidium	florentinum	Emilia Romagna	Bologna	CREA	0	0	0	987.147	0	0	0	0	0	0	0	0	0	0	0	0	0	0	0	0	0
500	June	Hymenoptera	Megachilidae	Anthidium	florentinum	Emilia Romagna	Bologna	CREA	0	0	0	0	0	0	0	0	0	0	0	0	0	0	0	0	0	0	0	0	0
501	June	Hymenoptera	Megachilidae	Anthidium	florentinum	Emilia Romagna	Bologna	CREA	9.88787e+07	0	0	0	0	0	0	0	0	0	0	0	0	0	0	0	0	0	0	0	0
502	June	Hymenoptera	Megachilidae	Anthidium	florentinum	Emilia Romagna	Bologna	CREA	0	0	0	0	0	0	0	0	0	0	0	9877.32	0	0	0	0	0	0	0	0	0
503	June	Hymenoptera	Apidae	Bombus	pascuorum	Emilia Romagna	Bologna	CREA	0	0	0	0	0	0	0	0	0	0	0	0	0	0	0	987878	0	0	0	0	0
504	June	Hymenoptera	Apidae	Bombus	terrestris	Emilia Romagna	Ravenna	ERAI	0	0	0	0	0	0	0	0	0	0	0	0	0	0	0	0	0	0	0	0	0
505	July	Hymenoptera	Apidae	Xylocopa	violacea	Emilia Romagna	Monzuno	ERMO	0	0	0	0	0	0	0	0	0	0	0	0	0	0	0	0	0	0	0	0	0
506	July	Hymenoptera	Apidae	Xylocopa	violacea	Emilia Romagna	Monzuno	ERMO	7980214	0	0	0	0	0	0	0	0	0	0	0	0	0	0	0	0	0	0	0	0
507	July	Hymenoptera	Andrenidae	Andrena	flavipes	Emilia Romagna	Monzuno	ERMO	21	0	0	0	0	0	0	0	0	0	0	954	0	0	0	0	0	0	0	0	0
508	July	Hymenoptera	Apidae	Bombus	hortorum	Emilia Romagna	Monzuno	ERMO	0	0	254.21	0	0	0	0	0	0	0	0	0	0	0	0	0	0	0	0	0	0
509	July	Hymenoptera	Apidae	Bombus	sylvarum	Emilia Romagna	Monzuno	ERMO	56574.3	0	0	0	0	0	0	0	9687.4	0	0	0	0	0	0	0	0	0	0	0	0
510	July	Hymenoptera	Apidae	Bombus	pascuorum	Emilia Romagna	Monzuno	ERMO	0	0	0	0	0	0	0	0	0	0	0	8874.2	0	0	0	0	0	0	0	0	0
511	July	Hymenoptera	Megachilidae	Anthidium	loti	Emilia Romagna	Monzuno	ERMO	0	485748	0	0	0	0	0	0	0	0	0	0	0	0	0	0	0	0	0	0	0
512	July	Hymenoptera	Megachilidae	Megachile	pilidens	Emilia Romagna	Monzuno	ERMO	0	0	9877.2	0	0	0	0	0	0	0	0	0	0	0	0	0	0	0	0	0	0
513	July	Hymenoptera	Megachilidae	Hoplitis	adunca	Emilia Romagna	Monzuno	ERMO	2.54898e+07	0	0	0	0	0	0	0	0	0	0	0	0	0	0	0	0	0	0	0	0
514	July	Hymenoptera	Megachilidae	Anthidium	manicatum	Emilia Romagna	Monzuno	ERMO	0	0	9873.1	0	0	0	0	0	0	0	0	0	0	0	0	0	0	0	0	0	0
515	July	Hymenoptera	Megachilidae	Chelostoma	rapunculi	Emilia Romagna	Monzuno	ERMO	0	987.24	0	0	0	0	0	0	0	0	0	0	0	6587.1	0	0	0	0	0	0	0
516	July	Hymenoptera	Megachilidae	Heriades	rubicola	Emilia Romagna	Monzuno	ERMO	0	0	0	0	0	0	0	246.14	0	0	0	0	0	0	0	0	0	0	0	0	0
517	July	Hymenoptera	Megachilidae	Osmia	aurulenta	Emilia Romagna	Monzuno	ERMO	0	0	0	9731.12	0	0	0	0	0	0	0	0	0	0	0	0	0	0	0	0	0
518	July	Hymenoptera	Halictidae	Lasioglossum	pauxillum	Emilia Romagna	Monzuno	ERMO	49797.2	0	0	0	0	0	0	0	0	0	0	0	0	0	0	0	0	0	0	0	0
519	July	Hymenoptera	Megachilidae	Osmia	aurulenta	Emilia Romagna	Monzuno	ERMO	0	0	6544.1	0	0	0	0	0	0	0	0	0	0	0	0	0	0	0	0	0	0
520	July	Hymenoptera	Halictidae	Lasioglossum	malachurum	Emilia Romagna	Monzuno	ERMO	0	0	0	0	0	0	0	0	0	0	0	0	0	5547.1	0	0	0	0	0	0	0
521	July	Hymenoptera	Andrenidae	Andrena	flavipes	Emilia Romagna	Monzuno	ERMO	658.1	0	0	0	0	0	0	0	0	0	0	0	0	0	0	0	0	0	0	0	0
522	July	Hymenoptera	Megachilidae	Heriades	rubicola	Emilia Romagna	Monzuno	ERMO	0	0	0	657.1	0	0	0	0	0	0	0	0	0	0	0	0	0	0	0	0	0
523	July	Hymenoptera	Halictidae	Lasioglossum	pauxillum	Emilia Romagna	Monzuno	ERMO	0	4785.21	0	0	0	0	0	0	0	0	0	0	0	0	0	0	0	0	0	0	0
524	July	Hymenoptera	Megachilidae	Osmia	caerulescens	Emilia Romagna	Monzuno	ERMO	0	0	0	0	0	0	0	0	0	0	0	0	0	0	0	0	0	0	0	0	0
525	July	Hymenoptera	Halictidae	Halictus	simplex	Emilia Romagna	Monzuno	ERMO	0	0	0	5687.14	0	0	0	0	0	0	0	0	0	0	0	0	0	0	0	0	0
526	July	Hymenoptera	Andrenidae	Andrena	gravida	Emilia Romagna	Monzuno	ERMO	0	0	0	0	0	0	0	0	0	0	0	0	0	0	0	0	0	0	0	0	0
527	July	Hymenoptera	Halictidae	Lasioglossum	minutissimum	Emilia Romagna	Monzuno	ERMO	0	0	0	0	0	0	0	0	0	0	0	54987.1	0	0	0	0	0	0	0	0	0
528	July	Hymenoptera	Halictidae	Lasioglossum	malachurum	Emilia Romagna	Monzuno	ERMO	0	0	0	0	0	0	0	321447	0	0	0	0	0	0	0	0	0	0	0	0	0
529	July	Coleoptera	Oedemeridae	Oedemera	sp.	Emilia Romagna	Monzuno	ERMO	0	0	0	0	0	0	0	0	0	0	0	0	0	0	0	0	0	0	0	0	0
530	July	Hymenoptera	Megachilidae	Heriades	rubicola	Emilia Romagna	Monzuno	ERMO	3698.14	0	0	0	0	0	0	0	0	0	0	0	0	0	0	0	0	0	0	0	0
531	July	Diptera	Syrphidae	Sphaerophoria	sp.	Emilia Romagna	Monzuno	ERMO	0	0	0	0	0	0	0	67783.1	0	0	0	0	0	0	0	0	0	0	0	0	0
532	July	Hymenoptera	Halictidae	Lasioglossum	malachurum	Emilia Romagna	Monzuno	ERMO	0	0	0	0	0	0	0	0	0	0	0	0	0	0	0	0	0	0	0	0	0
533	July	Hymenoptera	Halictidae	Lasioglossum	malachurum	Emilia Romagna	Monzuno	ERMO	0	0	0	0	0	0	0	0	0	0	0	0	0	0	0	0	0	0	0	0	0
534	July	Hymenoptera	Halictidae	Lasioglossum	interruptum	Emilia Romagna	Monzuno	ERMO	145785	0	0	0	0	0	0	0	0	0	0	0	0	0	0	0	0	0	0	0	0
535	July	Hymenoptera	Andrenidae	Andrena	sp.	Emilia Romagna	Monzuno	ERMO	0	0	0	0	0	0	0	0	0	0	0	0	0	0	0	0	0	0	0	0	0
536	July	Hymenoptera	Halictidae	Lasioglossum	interruptum	Emilia Romagna	Monzuno	ERMO	0	0	0	0	0	0	0	0	0	0	0	0	0	0	0	0	0	0	0	0	0
537	July	Hymenoptera	Vespidae	Polistes	sp.	Emilia Romagna	Monzuno	ERMO	0	0	0	0	0	0	0	0	0	0	0	0	0	0	0	0	0	0	0	0	0
538	July	Hymenoptera	Halictidae	Lasioglossum	malachurum	Emilia Romagna	Monzuno	ERMO	0	0	0	0	0	0	0	0	0	0	0	0	0	0	0	0	0	0	0	0	0
539	July	Hymenoptera	Halictidae	Lasioglossum	malachurum	Emilia Romagna	Monzuno	ERMO	0	0	0	0	0	0	0	0	0	0	0	0	0	0	0	0	0	0	0	0	0
540	July	Hymenoptera	Megachilidae	Heriades	rubicola	Emilia Romagna	Monzuno	ERMO	0	0	0	0	0	0	0	0	0	0	0	0	0	0	0	0	0	0	0	0	0
541	July	Hymenoptera	Megachilidae	Megachile	circumcincta	Emilia Romagna	Bologna	CREA	5789.32	0	0	0	0	0	0	0	0	0	0	0	0	0	0	0	0	0	0	0	0
542	July	Hymenoptera	Megachilidae	Anthidium	florentinum	Emilia Romagna	Bologna	CREA	0	0	59877.2	0	0	0	0	0	0	0	0	3214.1	0	0	0	0	0	0	0	0	0
543	July	Hymenoptera	Halictidae	Halictus	scabiosae	Emilia Romagna	Bologna	CREA	0	0	0	0	0	0	0	0	0	0	0	9798.21	0	0	0	0	987.21	0	0	0	0
544	July	Hymenoptera	Megachilidae	Anthidium	florentinum	Emilia Romagna	Bologna	CREA	0	0	0	9877.21	0	0	0	0	0	0	0	8.97565e+07	0	0	0	0	3587.21	0	0	0	0
545	July	Hymenoptera	Apidae	Bombus	pascuorum	Emilia Romagna	Bologna	CREA	0	0	0	0	0	0	0	0	0	0	0	3485.2	0	0	0	0	0	0	0	0	0
546	July	Hymenoptera	Megachilidae	Anthidium	florentinum	Emilia Romagna	Bologna	CREA	48796.4	0	0	0	0	0	0	0	0	0	0	0	0	0	0	0	0	0	0	0	0
547	July	Hymenoptera	Megachilidae	Anthidium	florentinum	Emilia Romagna	Bologna	CREA	0	0	987.2	0	0	0	0	0	9877.21	0	0	0	0	0	0	0	9877.12	0	0	0	0
548	July	Hymenoptera	Apidae	Bombus	terrestris	Emilia Romagna	Bologna	CREA	0	0	0	0	0	0	0	0	0	0	0	485763	0	0	0	0	0	0	0	0	0
549	July	Hymenoptera	Apidae	Eucera	eucnemidea	Emilia Romagna	Bologna	CREA	0	0	0	8.71755e+10	0	0	0	0	0	0	0	47962.4	0	0	0	0	0	0	0	0	0
550	July	Hymenoptera	Megachilidae	Anthidium	florentinum	Emilia Romagna	Bologna	CREA	0	0	0	0	0	0	0	0	0	0	0	44478	0	0	0	0	0	0	0	0	0
551	July	Hymenoptera	Halictidae	Halictus	fulvipes	Emilia Romagna	Bologna	CREA	0	0	0	0	0	0	0	5978.21	0	0	0	69832	0	0	0	0	0	0	0	0	0
552	July	Hymenoptera	Apidae	Eucera	eucnemidea	Emilia Romagna	Bologna	CREA	0	0	0	5577	0	0	0	0	0	0	0	0	0	0	0	0	957431	0	0	0	0
553	July	Hymenoptera	Megachilidae	Megachile	circumcincta	Emilia Romagna	Bologna	CREA	0	0	0	0	0	0	0	0	0	0	0	0	0	0	0	0	0	0	0	0	0
554	July	Hymenoptera	Halictidae	Halictus	scabiosae	Emilia Romagna	Bologna	CREA	0	0	0	0	0	0	0	0	7887.1	0	0	0	0	0	0	0	0	0	0	0	0
555	July	Hymenoptera	Colletidae	Hylaeus	sp.	Emilia Romagna	Bologna	CREA	45979	0	0	0	0	0	0	0	0	0	0	0	0	0	0	0	0	0	0	0	0
556	July	Hymenoptera	Halictidae	Lasioglossum	politum	Emilia Romagna	Bologna	CREA	0	0	0	658.1	0	0	0	0	0	0	0	0	0	0	0	0	36978.1	0	0	0	0
557	July	Hymenoptera	Halictidae	Halictus	scabiosae	Emilia Romagna	Bologna	CREA	0	0	0	0	0	0	0	0	0	0	0	3.47987e+06	0	0	0	0	0	0	0	0	0
558	July	Hymenoptera	Halictidae	Halictus	fulvipes	Emilia Romagna	Bologna	CREA	0	0	0	0	0	0	0	0	0	0	0	0	0	0	0	0	0	0	0	0	0
559	July	Hymenoptera	Apidae	Eucera	eucnemidea	Emilia Romagna	Bologna	CREA	0	0	4544.2	0	0	0	0	0	8457.1	0	0	0	0	0	0	0	0	0	0	0	0
560	July	Hymenoptera	Apidae	Eucera	eucnemidea	Emilia Romagna	Bologna	CREA	8797.14	0	0	0	0	0	0	0	0	0	0	0	0	0	0	8579.3	0	0	0	0	0
561	July	Hymenoptera	Megachilidae	Anthidium	florentinum	Emilia Romagna	Bologna	CREA	0	0	0	0	0	0	0	0	0	0	0	0	0	0	0	0	0	0	0	0	0
562	July	Hymenoptera	Megachilidae	Anthidium	florentinum	Emilia Romagna	Bologna	CREA	0	0	0	3265.1	0	0	0	0	0	0	0	654768	0	0	0	0	0	987.315	0	0	0
563	July	Hymenoptera	Halictidae	Halictus	scabiosae	Emilia Romagna	Bologna	CREA	0	0	0	0	0	0	0	0	0	0	0	0	0	0	0	0	0	0	0	0	0
564	July	Hymenoptera	Halictidae	Halictus	scabiosae	Emilia Romagna	Bologna	CREA	87457.1	0	0	0	0	0	0	0	0	0	0	0	0	0	0	0	0	0	0	0	0
565	July	Hymenoptera	Halictidae	Halictus	scabiosae	Emilia Romagna	Bologna	CREA	0	0	0	0	0	0	7777.2	0	0	0	0	0	0	0	0	0	0	0	0	0	0
566	July	Hymenoptera	Halictidae	Halictus	fulvipes	Emilia Romagna	Bologna	CREA	0	0	0	657.1	0	0	0	0	0	0	0	3657.24	0	0	0	0	0	0	0	0	0
567	July	Hymenoptera	Halictidae	Halictus	scabiosae	Emilia Romagna	Bologna	CREA	0	0	0	0	0	0	0	0	0	0	0	0	0	0	0	0	0	0	0	0	0
568	July	Hymenoptera	Apidae	Eucera	eucnemidea	Emilia Romagna	Bologna	CREA	0	0	0	0	0	0	0	0	0	0	0	0	0	0	0	0	0	0	0	0	0
569	July	Hymenoptera	Apidae	Eucera	eucnemidea	Emilia Romagna	Bologna	CREA	0	0	0	0	0	0	0	5477.4	0	0	0	0	0	0	0	0	0	0	0	0	0
570	July	Hymenoptera	Apidae	Eucera	eucnemidea	Emilia Romagna	Bologna	CREA	65874.1	0	0	0	0	0	0	0	0	0	0	357999	0	0	0	0	0	0	0	0	0
571	July	Hymenoptera	Megachilidae	Megachile	circumcincta	Emilia Romagna	Bologna	CREA	0	0	0	0	0	0	657.21	0	0	0	0	0	0	0	0	0	0	0	0	0	0
572	July	Hymenoptera	Megachilidae	Anthidium	florentinum	Emilia Romagna	Bologna	CREA	0	0	6988.1	0	0	0	0	0	0	0	0	0	0	0	0	0	0	0	0	0	0
573	July	Hymenoptera	Halictidae	Halictus	fulvipes	Emilia Romagna	Bologna	CREA	0	0	0	5574	0	0	0	0	0	0	0	0	0	0	0	0	0	0	0	0	0
574	July	Hymenoptera	Megachilidae	Anthidium	florentinum	Emilia Romagna	Bologna	CREA	0	0	0	0	0	0	0	0	0	0	0	57468.1	0	0	0	0	0	0	0	0	0
575	July	Hymenoptera	Halictidae	Halictus	scabiosae	Emilia Romagna	Bologna	CREA	4.69799e+08	0	0	0	0	0	0	0	0	0	0	0	0	0	0	0	0	0	0	0	0
576	July	Hymenoptera	Halictidae	Halictus	scabiosae	Emilia Romagna	Bologna	CREA	0	0	0	0	0	0	0	0	0	0	0	0	0	0	0	0	0	0	0	0	0
577	July	Hymenoptera	Apidae	Eucera	eucnemidea	Emilia Romagna	Bologna	CREA	0	0	0	5485	0	0	0	0	0	0	0	0	0	0	0	987.21	0	0	0	0	0
578	July	Hymenoptera	Halictidae	Lasioglossum	discum	Emilia Romagna	Bologna	CREA	0	0	0	0	0	0	0	478.14	0	0	0	56474.4	0	0	0	0	0	0	0	0	0
579	July	Hymenoptera	Halictidae	Halictus	fulvipes	Emilia Romagna	Bologna	CREA	798.14	0	0	0	0	0	0	0	0	0	0	9.98983e+09	0	0	0	0	0	0	0	0	0
580	July	Hymenoptera	Halictidae	Halictus	scabiosae	Emilia Romagna	Bologna	CREA	0	0	0	0	0	0	0	0	0	0	0	0	0	0	0	0	0	0	0	0	0
581	July	Hymenoptera	Halictidae	Halictus	fulvipes	Emilia Romagna	Bologna	CREA	0	0	0	0	0	0	0	0	0	0	0	0	0	0	0	0	0	0	0	0	0
582	July	Hymenoptera	Megachilidae	Anthidium	florentinum	Emilia Romagna	Bologna	CREA	0	0	0	658.1	0	0	0	0	0	0	0	0	0	0	0	0	0	0	0	0	0
583	July	Hymenoptera	Megachilidae	Anthidium	florentinum	Emilia Romagna	Bologna	CREA	0	0	0	0	0	0	0	0	0	0	0	0	0	0	0	0	0	0	0	0	0
584	July	Hymenoptera	Halictidae	Halictus	fulvipes	Emilia Romagna	Bologna	CREA	578.312	0	0	0	0	0	0	0	0	0	0	0	0	0	0	0	0	0	0	0	0
585	July	Hymenoptera	Halictidae	Halictus	scabiosae	Emilia Romagna	Bologna	CREA	0	0	0	0	0	0	0	0	0	0	0	0	0	0	0	0	0	0	0	0	0
586	July	Hymenoptera	Halictidae	Lasioglossum	discum	Emilia Romagna	Bologna	CREA	0	0	0	0	0	0	0	0	0	0	0	0	0	0	0	0	0	0	0	0	0
587	July	Hymenoptera	Apidae	Bombus	pascuorum	Emilia Romagna	Bologna	CREA	0	0	0	0	0	0	0	0	0	0	0	0	0	0	0	0	0	0	0	0	0
588	July	Hymenoptera	Halictidae	Halictus	fulvipes	Emilia Romagna	Bologna	CREA	0	0	0	0	0	0	0	0	0	0	0	0	0	0	0	0	0	0	0	0	0
589	July	Hymenoptera	Halictidae	Lasioglossum	politum	Emilia Romagna	Bologna	CREA	0	0	0	0	0	0	0	0	0	0	0	0	0	0	0	0	0	0	0	0	0
590	July	Hymenoptera	Apidae	Eucera	eucnemidea	Emilia Romagna	Bologna	CREA	0	0	0	0	0	0	0	0	0	0	0	0	0	0	0	0	0	0	0	0	0
591	July	Hymenoptera	Apidae	Eucera	eucnemidea	Emilia Romagna	Bologna	CREA	4788.24	0	0	0	0	0	0	0	0	0	0	0	0	0	0	0	0	0	0	0	0
592	July	Hymenoptera	Megachilidae	Anthidium	florentinum	Emilia Romagna	Bologna	CREA	698742	0	0	0	0	0	0	0	0	0	0	0	0	0	0	0	0	0	0	0	0
593	July	Hymenoptera	Megachilidae	Anthidium	florentinum	Emilia Romagna	Bologna	CREA	0	0	0	0	0	0	987821	0	0	0	0	0	0	0	0	0	0	0	0	0	0
594	July	Hymenoptera	Megachilidae	Anthidium	florentinum	Emilia Romagna	Bologna	CREA	8.6355e+06	0	0	0	0	0	0	0	987.21	0	0	0	0	0	0	0	0	0	0	0	0
595	July	Hymenoptera	Megachilidae	Anthidium	florentinum	Emilia Romagna	Bologna	CREA	697.14	0	0	0	0	0	0	0	0	0	0	0	0	0	0	0	0	0	0	0	0
596	July	Hymenoptera	Megachilidae	Anthidium	florentinum	Emilia Romagna	Bologna	CREA	0	0	0	0	0	0	0	0	0	0	0	0	0	0	0	96887.1	0	0	0	0	0
597	July	Hymenoptera	Apidae	Bombus	pascuorum	Emilia Romagna	Bologna	CREA	987.21	0	0	0	0	0	0	0	0	0	0	0	0	0	0	5478.21	0	0	0	0	0
598	July	Hymenoptera	Apidae	Bombus	pascuorum	Emilia Romagna	Bologna	CREA	0	0	0	0	0	0	0	0	0	0	0	9.88775e+07	0	0	0	0	0	0	0	0	0
599	July	Hymenoptera	Halictidae	Halictus	fulvipes	Emilia Romagna	Bologna	CREA	0	0	0	0	0	0	0	0	0	0	0	0	0	0	0	0	0	0	0	0	0
600	July	Hymenoptera	Apidae	Eucera	eucnemidea	Emilia Romagna	Bologna	CREA	0	0	0	978.21	0	0	0	0	0	0	0	5487.21	0	0	0	0	0	0	0	0	0
601	July	Hymenoptera	Halictidae	Halictus	fulvipes	Emilia Romagna	Bologna	CREA	0	0	0	0	0	0	0	0	0	0	0	0	0	0	0	0	0	0	0	0	0
602	July	Hymenoptera	Halictidae	Halictus	fulvipes	Emilia Romagna	Bologna	CREA	0	0	0	69897.2	0	0	0	0	0	0	0	68798.2	0	0	0	0	0	0	0	0	0
603	July	Hymenoptera	Halictidae	Halictus	fulvipes	Emilia Romagna	Bologna	CREA	0	0	0	0	0	0	0	0	0	0	0	0	0	0	0	0	0	0	0	0	0
604	July	Hymenoptera	Halictidae	Halictus	fulvipes	Emilia Romagna	Bologna	CREA	0	0	0	0	0	0	0	0	0	0	0	0	0	0	0	0	0	0	0	0	0
605	July	Hymenoptera	Halictidae	Lasioglossum	politum	Emilia Romagna	Bologna	CREA	0	0	0	0	0	0	0	0	0	0	0	0	0	0	0	0	0	0	0	0	0
606	July	Hymenoptera	Megachilidae	Megachile	albisecta	Emilia Romagna	Ozzano dell'Emilia	ERESP	7.49875e+06	0	0	0	0	0	0	0	0	0	0	0	0	0	0	0	0	0	0	0	0
607	July	Hymenoptera	Megachilidae	Megachile	albisecta	Emilia Romagna	Ozzano dell'Emilia	ERESP	0	0	0	0	0	0	0	0	0	0	0	0	0	0	0	0	0	0	0	0	0
608	July	Hymenoptera	Megachilidae	Megachile	albisecta	Emilia Romagna	Ozzano dell'Emilia	ERESP	5.67988e+07	0	0	0	0	0	0	0	0	0	0	0	0	0	0	0	0	0	0	0	0
609	July	Hymenoptera	Megachilidae	Megachile	albisecta	Emilia Romagna	Ozzano dell'Emilia	ERESP	0	0	0	0	0	0	0	0	0	0	0	0	0	0	0	0	0	0	0	0	0
610	July	Hymenoptera	Megachilidae	Megachile	albisecta	Emilia Romagna	Ozzano dell'Emilia	ERESP	0	0	0	0	0	0	0	0	0	0	0	579896	0	0	0	0	0	0	0	0	0
611	July	Hymenoptera	Megachilidae	Megachile	albisecta	Emilia Romagna	Ozzano dell'Emilia	ERESP	654897	0	0	0	0	0	0	0	0	0	0	9647.21	0	0	0	0	0	0	0	0	0
612	July	Hymenoptera	Megachilidae	Megachile	albisecta	Emilia Romagna	Ozzano dell'Emilia	ERESP	0	0	0	0	0	0	0	0	0	0	0	0	0	0	0	0	0	0	0	0	0
613	July	Hymenoptera	Megachilidae	Megachile	albisecta	Emilia Romagna	Ozzano dell'Emilia	ERESP	0	0	0	0	0	0	0	0	0	0	0	0	0	0	0	0	0	0	0	0	0
614	July	Hymenoptera	Megachilidae	Megachile	albisecta	Emilia Romagna	Ozzano dell'Emilia	ERESP	0	0	0	0	0	0	0	0	0	0	0	0	0	0	0	0	0	0	0	0	0
615	July	Hymenoptera	Megachilidae	Megachile	albisecta	Emilia Romagna	Ozzano dell'Emilia	ERESP	6.57499e+06	0	0	0	0	0	0	0	0	0	0	58769.3	0	0	0	0	0	0	0	0	0
616	July	Hymenoptera	Megachilidae	Megachile	albisecta	Emilia Romagna	Ozzano dell'Emilia	ERESP	0	0	0	0	0	0	0	0	0	0	0	0	0	0	0	0	0	0	0	0	0
617	July	Hymenoptera	Megachilidae	Megachile	albisecta	Emilia Romagna	Ozzano dell'Emilia	ERESP	0	0	0	6578.21	0	0	0	0	0	0	0	0	0	0	0	0	98777.2	0	0	0	0
618	July	Hymenoptera	Halictidae	Halictus	scabiosae	Emilia Romagna	Ozzano dell'Emilia	ERESP	0	0	0	0	0	0	0	0	0	0	0	0	0	0	0	0	0	0	0	0	0
619	July	Hymenoptera	Halictidae	Halictus	scabiosae	Emilia Romagna	Ozzano dell'Emilia	ERESP	0	0	0	6.74897e+06	0	0	0	0	0	0	0	0	0	0	0	0	0	8745.14	0	0	0
620	July	Hymenoptera	Halictidae	Halictus	scabiosae	Emilia Romagna	Ozzano dell'Emilia	ERESP	0	0	0	0	0	0	0	0	0	0	0	0	0	0	0	0	0	0	0	0	0
621	July	Hymenoptera	Halictidae	Halictus	scabiosae	Emilia Romagna	Ozzano dell'Emilia	ERESP	0	0	0	0	0	0	0	0	98441.2	0	0	0	0	0	0	0	0	0	0	0	0
622	July	Hymenoptera	Halictidae	Halictus	scabiosae	Emilia Romagna	Ozzano dell'Emilia	ERESP	0	0	0	6578.21	0	0	0	0	0	0	0	0	0	0	0	0	0	0	0	0	0
623	July	Hymenoptera	Halictidae	Halictus	scabiosae	Emilia Romagna	Ozzano dell'Emilia	ERESP	0	0	0	0	0	0	0	0	0	0	0	0	0	0	0	0	59789.3	0	0	0	0
624	July	Hymenoptera	Halictidae	Halictus	scabiosae	Emilia Romagna	Ozzano dell'Emilia	ERESP	0	0	0	0	0	0	0	0	0	0	0	0	0	0	0	0	0	0	0	0	0
625	July	Hymenoptera	Halictidae	Halictus	scabiosae	Emilia Romagna	Ozzano dell'Emilia	ERESP	0	0	0	54897.2	0	0	0	0	0	0	0	0	0	0	0	0	0	0	0	0	0
626	July	Hymenoptera	Halictidae	Halictus	scabiosae	Emilia Romagna	Ozzano dell'Emilia	ERESP	0	0	0	0	0	0	0	0	0	0	0	0	0	0	0	0	0	0	0	0	0
627	July	Hymenoptera	Megachilidae	Lithurgus	cornutus	Emilia Romagna	Ozzano dell'Emilia	ERESP	0	0	0	0	0	0	0	96514.1	0	0	0	0	0	0	0	0	0	0	0	0	0
628	July	Hymenoptera	Megachilidae	Lithurgus	cornutus	Emilia Romagna	Ozzano dell'Emilia	ERESP	0	0	0	0	0	0	0	0	0	0	0	6.57499e+06	0	0	0	0	0	0	0	0	0
629	July	Hymenoptera	Megachilidae	Lithurgus	cornutus	Emilia Romagna	Ozzano dell'Emilia	ERESP	0	0	0	0	0	0	0	0	0	0	0	0	0	0	0	0	0	0	0	0	0
630	July	Hymenoptera	Megachilidae	Lithurgus	cornutus	Emilia Romagna	Ozzano dell'Emilia	ERESP	0	0	0	0	0	0	0	0	0	0	0	87457.1	0	0	0	0	0	0	0	0	0
631	July	Hymenoptera	Halictidae	Halictus	scabiosae	Emilia Romagna	Ozzano dell'Emilia	ERESP	0	0	0	0	0	0	0	9877.12	0	0	0	0	0	0	0	0	0	0	0	0	0
632	July	Hymenoptera	Apidae	Eucera	eucnemidea	Emilia Romagna	Ozzano dell'Emilia	ERESP	0	0	0	0	0	0	0	0	0	0	0	657478	0	0	0	0	0	0	0	0	0
633	July	Hymenoptera	Halictidae	Lasioglossum	malachurum	Emilia Romagna	Ozzano dell'Emilia	ERESP	0	0	0	0	0	0	0	0	0	0	0	0	0	0	0	0	0	0	0	0	0
634	July	Hymenoptera	Halictidae	Lasioglossum	malachurum	Emilia Romagna	Ozzano dell'Emilia	ERESP	98774	0	0	0	0	0	0	0	0	0	0	0	0	0	0	0	0	0	0	0	0
635	July	Hymenoptera	Apidae	Ceratina	cucurbitina	Emilia Romagna	Ozzano dell'Emilia	ERESP	0	0	0	0	0	0	0	0	0	0	0	0	0	0	0	0	0	0	0	0	0
636	July	Coleoptera	Curculionidae	Liparus	sp.	Emilia Romagna	Ozzano dell'Emilia	ERESP	0	0	0	0	0	0	0	0	0	0	0	0	0	0	0	0	0	0	0	0	0
637	July	Coleoptera	Scarabaeidae	Oxythyrea	funesta	Emilia Romagna	Ozzano dell'Emilia	ERESP	0	0	0	0	0	0	0	0	0	0	0	0	0	0	0	0	0	0	0	0	0
638	July	Hymenoptera	Halictidae	Halictus	fulvipes	Emilia Romagna	Ravenna	ERAI	0	0	0	0	0	0	0	0	0	0	0	0	0	0	0	0	0	0	0	0	0
639	July	Hymenoptera	Apidae	Bombus	pascuorum	Emilia Romagna	Ravenna	ERAI	0	0	0	0	0	0	0	0	0	0	0	0	0	0	0	9.85541e+07	0	0	0	0	0
640	July	Hymenoptera	Halictidae	Lasioglossum	pauxillum	Emilia Romagna	Ravenna	ERAI	0	0	98774.3	0	0	0	0	0	0	0	0	0	0	0	0	0	0	0	0	0	0
641	July	Hymenoptera	Andrenidae	Andrena	impunctata	Emilia Romagna	Ravenna	ERAI	45	0	0	0	0	0	0	0	0	0	0	0	0	0	0	0	0	0	0	0	0
642	July	Hymenoptera	Halictidae	Halictus	fulvipes	Emilia Romagna	Ravenna	ERAI	0	0	0	0	0	0	0	0	0	0	0	9.87798e+06	0	0	0	0	0	0	0	0	0
643	July	Hymenoptera	Chalcidoidea	-	-	Emilia Romagna	Ravenna	ERAI	0	0	0	0	0	0	0	0	0	0	0	657489	0	0	0	0	0	0	0	0	0
644	July	Hymenoptera	Chalcidoidea	-	-	Emilia Romagna	Ravenna	ERAI	0	0	657487	0	0	0	0	0	0	0	0	0	0	0	0	0	0	0	0	0	0
645	July	Hymenoptera	Halictidae	Lasioglossum	pauxillum	Emilia Romagna	Ravenna	ERAI	0	0	0	0	0	0	0	0	0	0	0	6778.17	0	0	0	0	0	0	0	0	0
646	July	Hymenoptera	Halictidae	Halictus	simplex	Emilia Romagna	Ravenna	ERAI	0	0	0	0	0	0	0	0	0	0	0	0	0	0	0	0	0	0	0	0	0
647	July	Hymenoptera	Halictidae	Lasioglossum	malachurum	Emilia Romagna	Ravenna	ERAI	9854.21	0	0	0	0	0	0	0	967898	0	0	0	0	0	0	0	0	0	0	0	0
648	July	Hymenoptera	Halictidae	Lasioglossum	glabriusculum	Emilia Romagna	Ravenna	ERAI	0	0	0	0	0	0	0	0	0	0	0	0	0	0	0	0	0	0	0	0	0
649	July	Hymenoptera	Andrenidae	Andrena	impunctata	Emilia Romagna	Ravenna	ERAI	0	0	34647.1	0	0	0	0	0	0	0	0	0	0	0	0	0	0	0	0	0	0
650	July	Hymenoptera	Scoliidae	Scolia	hirta	Emilia Romagna	Ravenna	ERAI	0	0	0	0	0	0	0	0	0	0	0	0	0	0	0	0	0	0	0	0	0
651	July	Hymenoptera	Apidae	Bombus	pascuorum	Emilia Romagna	Ravenna	ERAI	0	0	0	0	0	0	0	0	0	0	0	0	0	0	0	0	0	0	0	0	0
652	July	Hymenoptera	Halictidae	Halictus	fulvipes	Emilia Romagna	Ravenna	ERAI	0	0	5.64788e+06	0	0	0	0	0	0	0	0	0	0	0	0	0	0	0	0	0	0
653	July	Hymenoptera	Ichneumonidae	-	-	Emilia Romagna	Ravenna	ERAI	0	0	657487	0	0	0	0	0	0	0	0	0	0	0	0	0	0	0	0	0	0
654	July	Hymenoptera	Halictidae	Halictus	simplex	Emilia Romagna	Ravenna	ERAI	0	0	0	0	0	0	0	0	0	0	0	0	0	0	0	0	0	0	0	0	0
655	July	Hymenoptera	Apidae	Eucera	eucnemidea	Emilia Romagna	Ravenna	ERAI	0	0	0	0	0	0	0	0	0	0	0	0	0	0	0	0	0	0	0	0	0
656	July	Hymenoptera	Andrenidae	Andrena	impunctata	Emilia Romagna	Ravenna	ERAI	0	0	0	0	0	0	0	0	0	0	0	0	0	0	0	0	0	0	0	0	0
657	July	Hymenoptera	Andrenidae	Andrena	impunctata	Emilia Romagna	Ravenna	ERAI	0	0	0	0	0	0	98778.2	0	0	0	0	12457.2	0	0	0	0	0	0	0	0	0
658	July	Hymenoptera	Halictidae	Lasioglossum	glabriusculum	Emilia Romagna	Ravenna	ERAI	0	0	0	0	0	0	0	0	0	0	0	0	0	0	0	0	0	0	0	0	0
659	July	Hymenoptera	Halictidae	Lasioglossum	morio	Emilia Romagna	Ravenna	ERAI	0	0	0	0	0	0	0	0	0	0	0	0	0	0	0	0	0	0	0	0	0
660	July	Hymenoptera	Ichneumonidae	-	-	Emilia Romagna	Ravenna	ERAI	0	0	0	0	0	0	0	0	0	0	0	0	0	0	0	0	0	0	0	0	0
661	July	Hymenoptera	Halictidae	Lasioglossum	glabriusculum	Emilia Romagna	Ravenna	ERAI	0	0	0	0	0	0	0	0	0	0	0	0	0	0	0	0	0	0	0	0	0
662	July	Hymenoptera	Halictidae	Halictus	simplex	Piedmont	Baldissero d'Alba	PIES	0	0	0	0	0	0	0	0	0	0	0	0	0	0	0	0	0	0	0	0	0
663	July	Hymenoptera	Halictidae	Lasioglossum	discum	Piedmont	Baldissero d'Alba	PIES	0	0	0	657498	0	0	0	0	0	0	0	0	0	0	0	0	0	69774.2	0	0	0
664	July	Hymenoptera	Halictidae	Halictus	simplex	Piedmont	Baldissero d'Alba	PIES	0	0	0	6547.36	0	0	0	0	0	0	0	89798.2	0	0	0	0	0	0	0	0	0
665	July	Hymenoptera	Halictidae	Nomiapis	diversipes	Piedmont	Baldissero d'Alba	PIES	0	0	0	0	0	0	0	0	0	0	0	0	0	0	0	0	0	0	0	0	0
666	July	Hymenoptera	Halictidae	Halictus	simplex	Piedmont	Baldissero d'Alba	PIES	0	0	0	965478	0	0	0	0	0	0	0	0	0	0	0	0	0	0	0	0	0
667	July	Hymenoptera	Apidae	Ceratina	dentiventris	Piedmont	Baldissero d'Alba	PIES	0	0	0	0	0	0	0	985147	0	0	0	0	0	0	0	0	0	0	0	0	0
668	July	Hymenoptera	Halictidae	Nomiapis	diversipes	Piedmont	Baldissero d'Alba	PIES	0	0	0	0	0	0	0	0	0	0	0	74128.2	0	0	0	0	0	0	0	0	0
669	July	Hymenoptera	Halictidae	Lasioglossum	discum	Piedmont	Baldissero d'Alba	PIES	0	0	0	6.79333e+06	0	0	0	0	0	0	0	0	0	0	0	0	0	0	0	0	0
670	July	Hymenoptera	Halictidae	Halictus	simplex	Piedmont	Baldissero d'Alba	PIES	0	0	0	0	0	0	0	0	0	0	0	27.36	0	0	0	0	0	0	0	0	0
671	July	Hymenoptera	Megachilidae	Megachile	pilidens	Piedmont	Baldissero d'Alba	PIES	69878.3	0	0	0	0	0	0	0	0	0	0	0	0	0	0	0	0	0	0	0	0
672	July	Hymenoptera	Apidae	Ceratina	cucurbitina	Piedmont	Baldissero d'Alba	PIES	0	0	0	6774	0	0	0	0	0	0	0	0	0	0	0	0	0	0	0	0	0
673	July	Hymenoptera	Colletidae	Hylaeus	variegatus	Piedmont	Baldissero d'Alba	PIES	0	0	0	0	0	0	0	0	0	0	0	0	0	0	0	0	0	0	0	0	0
674	July	Hymenoptera	Halictidae	Halictus	simplex	Piedmont	Baldissero d'Alba	PIES	0	0	0	0	0	0	0	0	0	0	0	0	0	0	0	0	0	9.63215e+06	0	0	0
675	July	Hymenoptera	Halictidae	Halictus	subauratus	Piedmont	Baldissero d'Alba	PIES	0	0	0	0	0	0	0	0	0	0	0	0	0	0	0	0	0	0	0	0	0
676	July	Hymenoptera	Halictidae	Lasioglossum	malachurum	Piedmont	Baldissero d'Alba	PIES	741.54	0	0	0	0	0	0	0	0	0	0	978741	0	0	0	0	0	0	0	0	0
677	July	Hymenoptera	Andrenidae	Andrena	flavipes	Piedmont	Baldissero d'Alba	PIES	0	0	0	0	0	0	0	0	0	0	0	0	0	0	0	0	0	0	0	0	0
678	July	Hymenoptera	Halictidae	Halictus	simplex	Piedmont	Baldissero d'Alba	PIES	0	0	0	0	0	0	7841.31	0	0	0	0	0	0	0	0	0	0	0	0	0	0
679	July	Hymenoptera	Andrenidae	Andrena	ovatula	Piedmont	Baldissero d'Alba	PIES	0	0	0	0	0	0	0	0	0	0	0	0	0	0	0	0	0	0	0	0	0
680	July	Hymenoptera	Halictidae	Halictus	simplex	Piedmont	Baldissero d'Alba	PIES	0	0	0	0	0	0	0	0	0	0	0	0	0	0	0	0	0	0	0	0	0
681	July	Hymenoptera	Halictidae	Lasioglossum	leucozonium	Piedmont	Baldissero d'Alba	PIES	0	0	0	0	0	0	0	0	0	0	0	0	0	0	0	0	0	0	0	0	0
682	July	Hymenoptera	Apidae	Bombus	pascuorum	Emilia Romagna	Ozzano dell'Emilia	ERESP	0	0	0	0	0	0	0	0	0	0	0	0	0	0	0	0	0	0	0	0	0
683	July	Hymenoptera	Halictidae	Halictus	scabiosae	Emilia Romagna	Ozzano dell'Emilia	ERESP	0	0	0	0	0	0	0	0	0	0	0	0	0	0	0	0	0	0	0	0	0
684	July	Hymenoptera	Apidae	Ceratina	chalybea	Emilia Romagna	Ozzano dell'Emilia	ERESP	0	0	0	5579.32	0	0	0	0	0	0	0	0	0	0	0	0	0	0	0	0	0
685	July	Hymenoptera	Halictidae	Halictus	scabiosae	Emilia Romagna	Ozzano dell'Emilia	ERESP	0	0	0	0	0	0	0	0	0	0	0	0	0	0	0	0	0	0	0	0	0
686	July	Hymenoptera	Halictidae	Halictus	scabiosae	Emilia Romagna	Ozzano dell'Emilia	ERESP	0	0	0	657.369	0	0	0	0	0	0	0	0	0	0	0	0	0	0	0	0	0
687	July	Hymenoptera	Halictidae	Halictus	scabiosae	Emilia Romagna	Ozzano dell'Emilia	ERESP	0	0	0	0	0	0	0	0	0	0	0	0	0	0	0	0	0	0	0	0	0
688	July	Hymenoptera	Halictidae	Lasioglossum	corvinum	Emilia Romagna	Ozzano dell'Emilia	ERESP	0	0	0	0	0	0	0	0	0	0	0	0	0	0	0	0	0	0	0	0	0
689	July	Hymenoptera	Apidae	Eucera	eucnemidea	Emilia Romagna	Ozzano dell'Emilia	ERESP	0	0	0	9874.36	0	0	0	0	0	0	0	0	0	0	0	0	0	0	0	0	0
690	July	Hymenoptera	Apidae	Ceratina	chalybea	Emilia Romagna	Ozzano dell'Emilia	ERESP	0	0	0	0	0	0	0	0	0	0	0	0	0	0	0	0	0	0	0	0	0
691	July	Hymenoptera	Halictidae	Halictus	fulvipes	Emilia Romagna	Ozzano dell'Emilia	ERESP	0	0	0	0	0	0	0	0	0	0	0	0	0	0	0	0	0	0	0	0	0
692	July	Hymenoptera	Megachilidae	Lithurgus	cornuta	Emilia Romagna	Ozzano dell'Emilia	ERESP	0	0	0	0	0	0	0	0	0	0	0	0	0	0	0	0	0	0	0	0	0
693	July	Hymenoptera	Halictidae	Halictus	scabiosae	Emilia Romagna	Ozzano dell'Emilia	ERESP	8547.36	0	0	0	0	0	0	0	0	0	0	0	0	0	0	0	0	0	0	0	0
694	July	Hymenoptera	Halictidae	Halictus	simplex	Emilia Romagna	Ozzano dell'Emilia	ERESP	0	0	0	9.99314e+06	0	0	0	0	0	0	0	0	0	0	0	0	0	0	0	0	0
695	July	Hymenoptera	Halictidae	Lasioglossum	malachurum	Emilia Romagna	Ozzano dell'Emilia	ERESP	0	0	0	0	0	0	0	0	0	0	0	0	0	0	0	0	0	0	0	0	0
696	July	Hymenoptera	Halictidae	Lasioglossum	malachurum	Emilia Romagna	Ozzano dell'Emilia	ERESP	0	0	0	0	0	0	0	87	0	0	0	0	0	0	0	0	0	65498.2	0	0	0
697	July	Hymenoptera	Halictidae	Lasioglossum	corvinum	Emilia Romagna	Ozzano dell'Emilia	ERESP	0	0	0	0	0	0	0	0	0	0	0	0	0	0	0	0	0	0	0	0	0
698	July	Hymenoptera	Megachilidae	Megachile	rotundata	Emilia Romagna	Ozzano dell'Emilia	ERESP	0	0	0	0	0	0	0	0	0	0	0	0	0	0	0	0	0	0	0	0	0
699	July	Hymenoptera	Apidae	Ceratina	cucurbitina	Emilia Romagna	Ozzano dell'Emilia	ERESP	4779.32	0	0	0	0	0	0	0	0	0	0	0	0	0	0	0	0	0	0	0	0
700	July	Hymenoptera	Halictidae	Lasioglossum	corvinum	Emilia Romagna	Ozzano dell'Emilia	ERESP	0	0	0	0	0	0	0	0	0	0	0	0	0	0	0	0	0	0	0	0	0
701	July	Hymenoptera	Halictidae	Lasioglossum	corvinum	Emilia Romagna	Ozzano dell'Emilia	ERESP	0	0	0	0	0	0	0	0	0	0	0	0	0	0	0	0	0	0	0	0	0
702	July	Hymenoptera	Apidae	Ceratina	dentiventris	Emilia Romagna	Ozzano dell'Emilia	ERESP	0	0	0	0	0	0	0	0	0	0	0	549687	0	0	0	0	0	0	0	0	0
703	July	Hymenoptera	Halictidae	Lasioglossum	corvinum	Emilia Romagna	Ozzano dell'Emilia	ERESP	1478.2	0	0	0	0	0	0	567498	0	0	0	0	0	0	0	0	0	0	0	0	0
704	July	Hymenoptera	Halictidae	Lasioglossum	tricintum	Emilia Romagna	Ozzano dell'Emilia	ERESP	0	0	0	0	0	0	0	0	0	0	0	0	0	0	0	0	0	0	0	0	0
705	July	Hymenoptera	Megachilidae	Megachile	albisecta	Emilia Romagna	Ozzano dell'Emilia	ERESP	0	0	0	0	0	0	0	0	0	0	0	6578.2	0	0	0	0	0	0	0	0	0
706	July	Hymenoptera	Megachilidae	Megachile	albisecta	Emilia Romagna	Ozzano dell'Emilia	ERESP	0	0	0	0	0	0	0	0	0	0	0	0	0	0	0	0	0	0	0	0	0
707	July	Hymenoptera	Halictidae	Halictus	scabiosae	Emilia Romagna	Ozzano dell'Emilia	ERESP	9877.65	0	0	0	0	0	0	0	0	0	0	0	0	0	0	0	0	0	0	0	0
708	July	Hymenoptera	Halictidae	Lasioglossum	corvinum	Emilia Romagna	Ozzano dell'Emilia	ERESP	0	0	0	0	0	0	0	0	0	0	0	68785.2	0	0	0	0	0	0	0	0	0
709	July	Hymenoptera	Halictidae	Halictus	scabiosae	Emilia Romagna	Ozzano dell'Emilia	ERESP	0	0	0	0	0	0	0	0	0	0	0	0	0	0	0	0	0	0	0	0	0
710	July	Hymenoptera	Halictidae	Lasioglossum	malachurum	Emilia Romagna	Ozzano dell'Emilia	ERESP	0	0	0	0	0	0	0	0	0	0	0	0	0	0	0	0	0	0	0	0	0
711	July	Hymenoptera	Halictidae	Lasioglossum	malachurum	Emilia Romagna	Ozzano dell'Emilia	ERESP	0	0	0	0	0	0	0	0	0	0	0	0	0	0	0	0	0	0	0	0	0
712	July	Hymenoptera	Halictidae	Lasioglossum	malachurum	Emilia Romagna	Ozzano dell'Emilia	ERESP	748.1	0	0	0	0	0	0	56487.3	0	0	0	0	0	0	0	0	0	0	0	0	0
713	July	Hymenoptera	Halictidae	Lasioglossum	corvinum	Emilia Romagna	Ozzano dell'Emilia	ERESP	0	0	0	0	0	0	0	0	0	0	0	0	0	0	0	0	0	0	0	0	0
714	July	Hymenoptera	Halictidae	Lasioglossum	corvinum	Emilia Romagna	Ozzano dell'Emilia	ERESP	0	0	0	0	0	0	0	0	0	0	0	0	0	0	0	0	0	0	0	0	0
715	July	Hymenoptera	Halictidae	Lasioglossum	leucopus	Emilia Romagna	Ozzano dell'Emilia	ERESP	0	0	0	0	0	0	0	0	0	0	0	0	0	0	0	0	0	0	0	0	0
716	July	Hymenoptera	Halictidae	Lasioglossum	glabriusculum	Emilia Romagna	Ozzano dell'Emilia	ERESP	0	0	0	0	0	0	0	0	0	0	0	0	0	0	0	0	0	0	0	0	0
717	July	Hymenoptera	Halictidae	Halictus	simplex	Piedmont	Cherasco	PIAI	0	0	0	0	0	0	0	0	0	0	0	0	0	0	0	0	0	0	0	0	0
718	July	Hymenoptera	Halictidae	Halictus	simplex	Piedmont	Cherasco	PIAI	0	0	0	0	0	0	0	0	0	0	0	0	0	0	0	0	0	0	0	0	0
719	July	Hymenoptera	Halictidae	Halictus	simplex	Piedmont	Cherasco	PIAI	0	0	0	0	0	0	0	0	0	0	0	0	0	0	0	0	0	0	0	0	0
720	July	Hymenoptera	Halictidae	Nomiapis	diversipes	Piedmont	Cherasco	PIAI	0	0	0	0	0	0	0	0	0	0	0	0	0	0	0	0	0	0	0	0	0
721	July	Hymenoptera	Halictidae	Halictus	simplex	Piedmont	Cherasco	PIAI	0	0	0	0	0	0	0	0	0	0	0	0	0	0	0	0	0	0	0	0	0
722	July	Hymenoptera	Halictidae	Halictus	simplex	Piedmont	Cherasco	PIAI	0	0	0	0	0	0	0	0	0	0	0	0	0	0	0	0	0	0	0	0	0
723	July	Hymenoptera	Halictidae	Nomiapis	diversipes	Piedmont	Cherasco	PIAI	0	0	0	0	0	0	0	0	0	0	0	0	0	0	0	0	0	0	0	0	0
724	July	Hymenoptera	Halictidae	Nomiapis	diversipes	Piedmont	Cherasco	PIAI	128655	0	0	0	0	0	0	489070	0	0	0	0	0	0	0	0	0	0	0	0	0
725	July	Hymenoptera	Halictidae	Halictus	subauratus	Piedmont	Cherasco	PIAI	0	0	0	0	0	0	0	0	0	0	0	0	0	0	0	0	0	0	0	0	0
726	July	Hymenoptera	Halictidae	Halictus	simplex	Piedmont	Cherasco	PIAI	144936	0	0	0	0	0	0	0	0	0	0	364987	0	0	0	0	0	0	430022	0	0
727	July	Hymenoptera	Halictidae	Halictus	cochlearitarsis	Emilia Romagna	Forlì-Cesena	ERES	0	0	0	284002	0	0	0	0	0	0	0	0	0	0	0	0	0	0	454064	0	0
728	July	Hymenoptera	Scoliidae	Scolia	hirta	Emilia Romagna	Forlì-Cesena	ERES	0	0	0	0	0	0	0	0	0	0	0	0	0	0	0	0	0	0	0	0	0
729	July	Hymenoptera	Sphecidae	Sphex	sp.	Emilia Romagna	Forlì-Cesena	ERES	0	0	0	0	0	0	0	0	0	0	0	355875	0	0	0	0	0	0	0	0	0
730	July	Diptera	Syrphidae	Volucella	zonaria	Emilia Romagna	Forlì-Cesena	ERES	0	0	0	196925	0	0	0	0	0	0	0	0	0	0	0	0	0	0	0	0	0
731	July	Hymenoptera	Megachilidae	Megachile	melanopyga	Emilia Romagna	Forlì-Cesena	ERES	532114	0	0	0	0	0	0	0	0	0	0	0	0	0	0	0	0	0	0	0	0
732	July	Hymenoptera	Vespidae	Odynerus	sp.	Emilia Romagna	Forlì-Cesena	ERES	0	0	0	0	0	0	0	0	0	0	0	0	0	0	0	0	0	0	0	0	0
733	July	Coleoptera	Scarabaeidae	Trichodes	apiarius	Emilia Romagna	Forlì-Cesena	ERES	87303	0	0	0	0	0	0	0	0	0	0	342721	0	0	0	0	0	0	0	0	0
734	July	Hymenoptera	Crabronidae	Cerceris	sp.	Emilia Romagna	Forlì-Cesena	ERES	0	0	0	0	0	0	0	335200	0	0	0	0	0	0	0	0	0	0	0	0	0
735	July	Hymenoptera	Crabronidae	Cerceris	sp.	Emilia Romagna	Forlì-Cesena	ERES	531067	0	0	0	0	0	0	0	0	0	0	0	0	0	0	0	0	0	0	0	0
736	July	Hymenoptera	Crabronidae	Lestica	clypeata	Emilia Romagna	Forlì-Cesena	ERES	0	0	0	0	0	0	0	0	0	0	0	0	0	0	0	0	0	0	0	0	0
737	July	Hymenoptera	Chrysidae	-	-	Emilia Romagna	Forlì-Cesena	ERES	0	0	0	0	0	0	0	0	0	0	0	0	0	0	0	0	0	0	0	0	0
738	July	Hymenoptera	Halictidae	Halictus	subauratus	Emilia Romagna	Forlì-Cesena	ERES	369673	0	0	0	0	0	210078	0	0	0	0	392797	0	0	0	0	0	0	0	0	0
739	July	Hymenoptera	Halictidae	Hylaeus	gibbus	Emilia Romagna	Forlì-Cesena	ERES	407143	0	0	0	0	0	0	0	0	0	0	0	0	0	0	0	0	0	0	0	0
740	July	Hymenoptera	Andrenidae	Andrena	flavipes	Emilia Romagna	Forlì-Cesena	ERES	0	0	188620	0	0	0	0	0	0	0	0	420328	0	0	0	0	0	0	0	0	0
741	July	Hymenoptera	Crabronidae	Cerceris	sp.	Emilia Romagna	Forlì-Cesena	ERES	170578	0	107719	0	0	0	0	0	0	0	0	0	0	0	0	0	0	0	0	0	0
742	July	Hymenoptera	Megachilidae	Lithurgus	cornutus	Emilia Romagna	Forlì-Cesena	ERES	0	0	2902	0	0	0	0	0	49464	0	0	0	0	0	0	0	0	0	0	0	0
743	July	Hymenoptera	Halictidae	Halictus	cochlearitarsis	Emilia Romagna	Forlì-Cesena	ERES	0	0	0	0	0	0	0	0	0	0	0	0	0	0	0	0	0	0	0	0	0
744	July	Hymenoptera	Halictidae	Halictus	subauratus	Emilia Romagna	Forlì-Cesena	ERES	0	0	0	0	0	0	0	0	0	0	0	0	0	0	0	0	0	0	0	0	0
745	July	Hymenoptera	Halictidae	Systropha	curvicornis	Emilia Romagna	Forlì-Cesena	ERES	475823	0	0	0	0	0	0	0	0	0	0	0	0	0	0	0	0	0	0	0	0
746	July	Hymenoptera	Apidae	Ceratina	cucurbitina	Emilia Romagna	Forlì-Cesena	ERES	0	0	0	0	0	0	0	0	0	0	0	236012	0	0	0	0	0	0	0	0	0
747	July	Hymenoptera	Apidae	Ceratina	sp.	Emilia Romagna	Forlì-Cesena	ERES	0	0	0	0	0	0	0	0	0	0	0	0	0	0	0	0	0	0	0	0	0
748	July	Hymenoptera	Halictidae	Halictus	cochlearitarsis	Emilia Romagna	Forlì-Cesena	ERES	0	0	0	0	0	0	0	0	0	0	0	366299	0	0	0	0	0	0	0	0	0
749	July	Hymenoptera	Halictidae	Lasioglossum	malachurum	Emilia Romagna	Forlì-Cesena	ERES	0	0	0	434538	0	0	0	0	0	0	0	0	0	0	0	0	0	0	0	0	0
750	July	Hymenoptera	Halictidae	Lasioglossum	malachurum	Emilia Romagna	Forlì-Cesena	ERES	0	0	0	0	0	0	0	0	0	0	0	8215	0	0	0	0	0	0	0	0	0
751	July	Hymenoptera	Halictidae	Lasioglossum	malachurum	Emilia Romagna	Forlì-Cesena	ERES	0	0	0	0	0	0	0	0	0	0	0	0	0	0	0	0	0	0	0	0	0
752	July	Hymenoptera	Halictidae	Halictus	subauratus	Emilia Romagna	Forlì-Cesena	ERES	0	0	0	0	0	0	0	0	539088	0	0	310518	0	0	0	0	0	0	0	0	0
753	July	Hymenoptera	Halictidae	Halictus	subauratus	Emilia Romagna	Forlì-Cesena	ERES	548864	0	0	0	0	0	0	0	0	0	0	483438	0	0	0	0	0	0	0	0	0
754	July	Hymenoptera	Megachilidae	Megachile	melanopyga	Emilia Romagna	Monzuno	ERMO	0	0	0	0	0	0	0	0	0	0	0	0	0	0	0	0	0	0	0	0	0
755	July	Hymenoptera	Apidae	Bombus	pascuorum	Emilia Romagna	Monzuno	ERMO	0	0	0	0	0	0	0	0	0	0	0	0	0	0	0	0	0	0	0	0	0
756	July	Hymenoptera	Apidae	Bombus	pascuorum	Emilia Romagna	Monzuno	ERMO	0	0	0	0	0	0	0	0	0	0	0	0	0	0	0	0	0	0	0	0	0
757	July	Hymenoptera	Apidae	Bombus	pascuorum	Emilia Romagna	Monzuno	ERMO	0	0	0	0	0	0	0	0	0	0	0	0	0	0	0	0	0	0	0	0	0
758	July	Hymenoptera	Apidae	Bombus	pascuorum	Emilia Romagna	Monzuno	ERMO	0	0	0	0	0	0	0	0	0	0	0	0	0	0	0	0	0	0	0	0	0
759	July	Hymenoptera	Apidae	Bombus	pascuorum	Emilia Romagna	Monzuno	ERMO	0	0	0	0	0	0	0	0	0	0	0	0	0	0	0	0	0	0	0	0	0
760	July	Hymenoptera	Apidae	Bombus	pascuorum	Emilia Romagna	Monzuno	ERMO	0	0	0	0	0	0	0	0	0	0	0	0	0	0	0	0	0	0	0	0	0
761	July	Hymenoptera	Apidae	Bombus	humilis apenninus	Emilia Romagna	Monzuno	ERMO	0	0	0	0	0	0	0	409364	0	0	0	0	0	0	0	0	0	0	0	0	0
762	July	Hymenoptera	Apidae	Bombus	humilis apenninus	Emilia Romagna	Monzuno	ERMO	0	0	24336	0	0	0	0	0	0	0	0	0	0	0	0	0	0	0	0	0	0
763	July	Hymenoptera	Apidae	Bombus	campestris	Emilia Romagna	Monzuno	ERMO	0	0	0	0	0	0	0	0	0	0	0	0	0	0	0	0	0	0	0	0	0
764	July	Hymenoptera	Halictidae	Halictus	scabiosae	Emilia Romagna	Monzuno	ERMO	0	0	0	566684	0	0	0	0	0	0	0	0	0	0	0	0	0	0	0	0	0
765	July	Hymenoptera	Halictidae	Halictus	scabiosae	Emilia Romagna	Monzuno	ERMO	0	0	0	0	0	0	0	0	0	0	0	0	0	0	0	0	0	0	0	0	0
766	July	Hymenoptera	Halictidae	Halictus	scabiosae	Emilia Romagna	Monzuno	ERMO	225960	0	0	0	0	0	0	521597	0	0	0	0	0	0	0	0	0	0	0	0	0
767	July	Hymenoptera	Halictidae	Halictus	simplex	Emilia Romagna	Monzuno	ERMO	400962	0	0	0	0	0	0	527772	0	0	0	0	0	0	0	0	0	0	0	0	0
768	July	Hymenoptera	Megachilidae	Anthidium	florentinum	Emilia Romagna	Monzuno	ERMO	240254	0	0	0	0	0	0	0	0	0	0	0	0	0	0	0	0	0	0	0	0
769	July	Hymenoptera	Megachilidae	Anthidium	florentinum	Emilia Romagna	Monzuno	ERMO	0	0	0	0	0	0	0	0	0	0	0	0	0	0	0	0	0	0	0	0	0
770	July	Hymenoptera	Halictidae	Halictus	fulvipes	Emilia Romagna	Monzuno	ERMO	0	0	0	0	0	0	0	515244	0	0	0	147702	0	0	0	0	0	0	0	0	0
771	July	Hymenoptera	Halictidae	Halictus	fulvipes	Emilia Romagna	Monzuno	ERMO	0	0	0	0	0	0	0	0	0	0	0	0	0	0	0	0	0	0	0	0	0
772	July	Hymenoptera	Halictidae	Halictus	fulvipes	Emilia Romagna	Monzuno	ERMO	519702	0	0	0	0	0	0	499295	0	0	0	0	0	0	0	0	0	0	0	0	0
773	July	Hymenoptera	Halictidae	Halictus	simplex	Emilia Romagna	Monzuno	ERMO	0	0	0	494410	0	0	0	0	0	0	0	0	0	0	0	0	0	0	0	0	0
774	July	Hymenoptera	Halictidae	Lasioglossum	villosulum	Emilia Romagna	Monzuno	ERMO	86923	0	0	0	0	0	0	0	0	0	0	288954	0	0	0	0	0	0	0	0	0
775	July	Hymenoptera	Colletidae	Hylaeus	gibbus	Emilia Romagna	Monzuno	ERMO	0	0	0	0	0	0	0	0	0	0	0	84854	0	0	0	0	0	0	0	0	0
776	August	Hymenoptera	Halictidae	Lasioglossum	discum	Emilia Romagna	Ozzano dell'Emilia	ERESP	54020	0	0	0	0	0	0	0	0	0	0	0	0	0	0	0	0	0	0	0	0
777	August	Hymenoptera	Megachilidae	Stelis	breviuscula	Emilia Romagna	Ozzano dell'Emilia	ERESP	0	0	125669	0	0	0	0	0	0	0	0	0	0	0	0	0	0	0	0	0	0
778	August	Hymenoptera	Megachilidae	Heriades	truncorum	Emilia Romagna	Ozzano dell'Emilia	ERESP	0	0	0	0	0	0	0	0	0	0	0	0	0	0	0	0	0	0	0	0	0
779	August	Hymenoptera	Apidae	Ceratina	dentiventris	Emilia Romagna	Ozzano dell'Emilia	ERESP	341992	0	0	0	0	0	0	0	0	0	0	0	0	0	0	0	0	0	0	0	0
780	August	Hymenoptera	Megachilidae	Stelis	breviuscula	Emilia Romagna	Ozzano dell'Emilia	ERESP	0	0	0	0	0	0	0	0	0	0	0	0	0	0	0	0	0	0	0	0	0
781	August	Hymenoptera	Megachilidae	Stelis	breviuscula	Emilia Romagna	Ozzano dell'Emilia	ERESP	392801	0	0	0	0	0	0	0	0	0	0	0	0	0	0	0	0	0	0	0	0
782	August	Hymenoptera	Halictidae	Lasioglossum	discum	Emilia Romagna	Bologna	CREA	0	0	0	0	0	0	0	0	0	0	0	0	0	0	0	0	0	0	0	0	0
783	August	Hymenoptera	Halictidae	Halictus	fulvipes	Emilia Romagna	Bologna	CREA	0	0	0	0	0	0	0	0	0	0	0	0	0	0	0	0	0	0	0	0	0
784	August	Hymenoptera	Halictidae	Halictus	fulvipes	Emilia Romagna	Bologna	CREA	0	0	0	0	0	0	0	0	0	0	0	0	0	0	0	0	0	0	0	0	0
785	August	Hymenoptera	Halictidae	Halictus	simplex	Emilia Romagna	Bologna	CREA	219875	0	0	0	0	0	0	0	243407	0	0	0	0	0	0	0	0	0	0	0	0
786	August	Hymenoptera	Halictidae	Halictus	fulvipes	Emilia Romagna	Bologna	CREA	0	0	0	0	0	0	0	0	0	0	0	0	0	0	0	0	0	0	0	0	0
787	August	Hymenoptera	Halictidae	Halictus	fulvipes	Emilia Romagna	Bologna	CREA	0	0	0	0	0	0	0	0	0	0	0	0	0	0	0	0	0	0	0	0	0
788	August	Hymenoptera	Crabronidae	Philantus	sp.	Emilia Romagna	Bologna	CREA	0	0	0	0	0	0	0	0	0	0	0	0	0	0	0	0	0	0	0	0	0
789	August	Hymenoptera	Apidae	Apis	mellifera	Emilia Romagna	Bologna	CREA	0	0	65184	0	0	0	0	496016	0	0	0	0	0	0	0	0	0	0	0	0	0
790	August	Hymenoptera	Halictidae	Halictus	simplex	Emilia Romagna	Bologna	CREA	0	0	0	0	0	0	0	0	0	0	0	0	0	0	0	0	0	0	0	0	0
791	August	Hymenoptera	Halictidae	Halictus	simplex	Emilia Romagna	Bologna	CREA	0	0	0	0	0	0	0	0	0	0	0	0	0	0	0	0	0	0	0	0	0
792	August	Diptera	Syrphidae	Melanostoma	mellinum	Emilia Romagna	Bologna	CREA	0	0	0	0	0	0	0	0	0	0	0	0	0	0	0	0	0	0	0	0	0
793	August	Hymenoptera	Crabronidae	Cerceris	sp.	Emilia Romagna	Bologna	CREA	0	0	0	0	0	0	0	0	0	0	0	0	0	0	0	0	0	0	0	0	0
794	August	Hymenoptera	Halictidae	Lasioglossum	discum	Emilia Romagna	Bologna	CREA	0	0	0	0	0	0	0	0	0	0	0	0	0	0	0	0	0	0	0	0	0
795	August	Hymenoptera	Colletidae	Hylaeus	sp.	Emilia Romagna	Bologna	CREA	0	0	0	0	0	0	0	0	0	0	0	0	0	0	0	0	0	0	0	0	0
796	August	Hymenoptera	Megachilidae	Anthidium	florentinum	Piedmont	Cherasco	PIAI	0	0	0	0	0	0	0	0	0	0	0	0	0	0	0	0	0	0	0	0	0
797	August	Hymenoptera	Megachilidae	Anthidium	florentinum	Piedmont	Cherasco	PIAI	0	0	0	0	0	0	0	0	0	0	0	0	0	0	0	0	0	0	0	0	0
798	August	Hymenoptera	Megachilidae	Anthidium	florentinum	Piedmont	Cherasco	PIAI	0	0	0	0	0	0	0	0	0	0	0	0	0	0	0	0	0	0	0	0	0
799	August	Diptera	Syrphidae	Episyrphus	balteatus	Piedmont	Cherasco	PIAI	0	278298	0	0	0	0	0	0	0	0	0	0	0	0	0	0	0	0	0	0	0
800	August	Diptera	Syrphidae	Episyrphus	balteatus	Piedmont	Cherasco	PIAI	0	261548	0	0	0	0	0	0	0	0	0	0	0	0	0	0	0	0	0	0	0
801	August	Diptera	Syrphidae	Episyrphus	balteatus	Piedmont	Cherasco	PIAI	0	0	414799	0	0	0	0	0	0	0	0	295645	0	0	0	0	0	0	0	0	0
802	August	Diptera	Syrphidae	Episyrphus	balteatus	Piedmont	Cherasco	PIAI	0	0	0	0	0	0	0	0	0	0	0	0	0	0	0	0	0	0	0	0	0
803	August	Hymenoptera	Apidae	Ceratina	gravidula	Piedmont	Cherasco	PIAI	488679	0	0	51068	0	0	0	0	286141	0	0	0	0	0	0	0	0	0	0	0	0
804	August	Diptera	Syrphidae	Melanostoma	mellinum	Piedmont	Cherasco	PIAI	0	0	0	0	0	0	0	0	0	0	0	0	0	0	0	0	0	54262	0	0	0
805	August	Diptera	Syrphidae	Syrphus	sp.	Piedmont	Cherasco	PIAI	0	0	0	0	0	0	89214	0	0	0	0	0	0	0	0	0	0	0	0	0	0
806	August	Diptera	Syrphidae	Episyrphus	balteatus	Piedmont	Cherasco	PIAI	0	223809	0	0	0	0	385510	0	0	0	0	0	0	0	0	0	0	0	0	0	0
807	August	Diptera	Syrphidae	Episyrphus	balteatus	Piedmont	Cherasco	PIAI	0	0	0	0	0	0	0	0	316804	0	0	0	0	0	0	0	0	0	0	0	0
808	August	Diptera	Syrphidae	Episyrphus	balteatus	Piedmont	Cherasco	PIAI	0	135511	0	0	0	0	0	0	0	0	0	0	0	0	0	0	0	0	0	0	0
809	August	Diptera	Syrphidae	Episyrphus	balteatus	Piedmont	Cherasco	PIAI	0	0	0	0	0	0	0	0	0	0	0	0	0	0	0	0	0	0	0	0	0
810	August	Hymenoptera	Megachilidae	Anthidium	manicatum	Piedmont	Cherasco	PIAI	0	0	0	0	0	0	0	0	0	0	0	0	0	0	0	0	0	0	0	0	0
811	August	Diptera	Syrphidae	Episyrphus	balteatus	Piedmont	Cherasco	PIAI	0	0	0	0	0	0	0	0	0	0	0	0	0	0	0	0	0	0	0	0	0
812	August	Diptera	Syrphidae	Episyrphus	balteatus	Piedmont	Cherasco	PIAI	202646	0	0	0	0	0	0	0	0	0	0	303971	0	0	0	0	0	0	0	0	0
813	August	Diptera	Syrphidae	Episyrphus	balteatus	Piedmont	Cherasco	PIAI	0	0	0	0	0	0	0	0	0	0	0	0	0	0	0	0	0	0	0	0	0
814	August	Diptera	Syrphidae	Episyrphus	balteatus	Piedmont	Cherasco	PIAI	0	0	0	0	0	0	0	0	0	0	0	0	0	0	0	0	0	0	0	0	0
815	August	Diptera	Syrphidae	Episyrphus	balteatus	Piedmont	Cherasco	PIAI	0	0	0	0	0	0	0	0	0	0	0	509505	0	0	0	0	0	0	0	0	0
816	August	Diptera	Syrphidae	Episyrphus	balteatus	Piedmont	Cherasco	PIAI	217016	0	0	0	0	0	0	0	0	0	0	457585	0	0	0	0	0	0	0	0	0
817	August	Hymenoptera	Megachilidae	Megachile	pilidens	Piedmont	Cherasco	PIAI	0	0	0	0	0	0	0	0	0	0	0	0	0	0	0	0	0	0	0	0	0
818	August	Hymenoptera	Megachilidae	Pseudoanthidium	scapulare	Piedmont	Cherasco	PIAI	73962	0	0	0	0	0	0	531760	0	0	0	0	0	0	0	0	0	0	0	0	0
819	August	Diptera	Syrphidae	Syrphus	sp.	Piedmont	Cherasco	PIAI	201870	0	0	0	0	0	0	0	0	0	0	0	0	0	0	0	0	0	0	0	0
820	August	Hymenoptera	Halictidae	Lasioglossum	nigripes	Emilia Romagna	Monzuno	ERMO	0	0	0	0	0	0	0	0	0	0	0	0	0	0	0	0	0	0	0	0	0
821	August	Hymenoptera	Apidae	Bombus	lucorum	Emilia Romagna	Monzuno	ERMO	0	0	0	0	0	0	0	445014	0	0	0	0	0	0	0	0	0	0	0	0	0
822	August	Hymenoptera	Scoliidae	Scolia	hirta	Emilia Romagna	Monzuno	ERMO	0	0	0	0	0	0	0	0	0	0	0	0	0	0	0	0	0	0	0	0	0
823	August	Hymenoptera	Halictidae	Lasioglossum	leucozonium	Emilia Romagna	Monzuno	ERMO	0	0	0	0	0	0	0	0	0	0	0	0	0	0	0	0	0	0	0	0	0
824	August	Hymenoptera	Colletidae	Hylaeus	punctatus	Emilia Romagna	Monzuno	ERMO	0	0	0	9478	0	0	0	0	0	0	0	0	0	0	0	0	0	0	0	0	0
825	July	Hymenoptera	Apidae	Ceratina	chalcites	Emilia Romagna	Ozzano dell'Emilia	ERESP	0	0	0	6111	0	0	0	0	0	0	0	0	0	0	0	0	0	0	0	0	0
826	July	Hymenoptera	Megachilidae	Megachile	apicalis	Emilia Romagna	Ozzano dell'Emilia	ERESP	0	0	0	0	0	0	0	0	0	0	0	0	0	0	0	0	0	0	0	0	0
827	July	Hymenoptera	Megachilidae	Megachile	apicalis	Emilia Romagna	Ozzano dell'Emilia	ERESP	0	0	0	0	0	0	0	0	0	0	0	0	0	0	0	0	0	0	0	0	0
828	August	Hymenoptera	Apidae	Bombus	pascuorum	Emilia Romagna	Monzuno	ERMO	8035	0	0	0	0	0	0	0	0	0	0	0	0	0	0	0	0	0	0	0	0
829	August	Hymenoptera	Apidae	Bombus	lapidarius	Emilia Romagna	Monzuno	ERMO	0	0	0	0	0	0	0	0	0	0	0	0	0	0	0	0	0	0	0	0	0
830	August	Hymenoptera	Apidae	Apis	mellifera	Emilia Romagna	Monzuno	ERMO	0	0	0	0	0	0	0	0	0	0	0	0	0	0	0	0	0	0	0	0	0
831	August	Hymenoptera	Eumenidae	Odynerus	sp.	Emilia Romagna	Monzuno	ERMO	0	0	0	3749	0	0	0	0	0	0	0	0	0	0	0	0	0	0	0	0	0
832	August	Hymenoptera	Halictidae	Lasioglossum	pauxillum	Emilia Romagna	Monzuno	ERMO	3891	0	0	0	0	0	0	0	0	0	0	0	0	0	0	0	0	0	0	0	0
833	August	Hymenoptera	Crabronidae	Philantus	sp.	Emilia Romagna	Monzuno	ERMO	0	0	0	0	0	0	0	0	0	0	0	0	0	0	0	0	0	0	0	0	0
834	August	Diptera	Syrphidae	Melanostoma	mellinum	Emilia Romagna	Monzuno	ERMO	0	0	0	0	0	0	0	0	0	0	0	0	0	0	0	0	0	0	0	0	0
835	August	Hymenoptera	Colletidae	Hylaeus	angustatus	Emilia Romagna	Monzuno	ERMO	0	0	0	0	0	0	0	0	0	0	0	0	0	0	0	0	0	0	0	0	0
836	August	Hymenoptera	Colletidae	Hylaeus	angustatus	Emilia Romagna	Monzuno	ERMO	8936	0	0	0	0	0	0	2971	0	0	0	0	0	0	0	0	0	0	0	0	0
837	August	Hymenoptera	Colletidae	Hylaeus	angustatus	Emilia Romagna	Monzuno	ERMO	0	0	0	0	0	0	0	0	0	0	0	0	0	0	0	0	0	0	0	0	0
838	August	Hymenoptera	Megachilidae	Megachile	centuncularis	Emilia Romagna	Forlì-Cesena	ERES	0	0	0	0	0	0	0	4703	0	0	0	0	0	0	0	0	0	0	0	0	0
839	August	Hymenoptera	Halictidae	Lasioglossum	discum	Emilia Romagna	Forlì-Cesena	ERES	0	0	0	0	0	0	0	0	0	0	0	0	0	0	0	0	0	0	0	0	0
840	August	Hymenoptera	Craabronidae	Cerceris	sp.	Emilia Romagna	Forlì-Cesena	ERES	0	0	0	0	0	0	0	0	0	0	0	0	0	0	0	0	0	0	0	0	0
841	August	Hymenoptera	Megachilidae	Megachile	centuncularis	Emilia Romagna	Forlì-Cesena	ERES	4974	0	0	0	0	0	0	0	0	0	0	0	0	0	0	0	0	0	0	0	0
842	August	Hymenoptera	Megachilidae	Osmia	spinulosa	Emilia Romagna	Forlì-Cesena	ERES	0	0	0	0	0	0	0	0	0	0	0	0	0	0	0	0	0	0	0	0	0
843	August	Hymenoptera	Megachilidae	Heriades	crenulata	Emilia Romagna	Forlì-Cesena	ERES	0	0	0	0	0	0	0	0	0	0	0	0	0	0	0	0	0	0	0	0	0
844	August	Hymenoptera	Megachilidae	Heriades	rubicola	Emilia Romagna	Forlì-Cesena	ERES	0	0	0	91679	0	0	0	0	0	0	0	0	0	0	0	0	0	0	0	0	0
845	August	Hymenoptera	Halictidae	Lasioglossum	glabriusculum	Emilia Romagna	Forlì-Cesena	ERES	0	0	0	0	0	0	0	0	0	0	0	0	0	0	0	0	0	0	0	0	0
846	August	Hymenoptera	Halictidae	Lasioglossum	glabriusculum	Emilia Romagna	Forlì-Cesena	ERES	0	0	0	0	0	0	0	0	0	0	0	0	0	0	0	0	0	0	0	0	0
847	August	Hymenoptera	Apidae	Bombus	terrestris	Piedmont	Baldissero d'Alba	PIES	0	0	4813	0	0	0	0	0	0	0	0	0	0	0	0	0	0	0	0	0	0
848	August	Hymenoptera	Apidae	Bombus	terrestris	Piedmont	Baldissero d'Alba	PIES	0	0	0	0	0	0	0	0	0	0	0	0	0	0	0	0	0	0	0	0	0
849	August	Hymenoptera	Halictidae	Halictus	scabiosae	Piedmont	Baldissero d'Alba	PIES	0	0	0	0	0	0	0	0	0	0	0	7555	0	0	0	0	0	0	0	0	0
850	August	Hymenoptera	Halictidae	Halictus	scabiosae	Piedmont	Baldissero d'Alba	PIES	0	0	0	0	0	0	0	0	0	0	0	0	0	0	0	0	0	0	0	0	0
851	August	Hymenoptera	Halictidae	Halictus	scabiosae	Piedmont	Baldissero d'Alba	PIES	0	0	288546	0	0	0	0	0	0	0	0	0	0	0	0	0	0	0	0	0	0
852	August	Hymenoptera	Halictidae	Halictus	scabiosae	Piedmont	Baldissero d'Alba	PIES	0	0	386916	0	0	0	0	0	0	0	0	0	0	0	0	0	0	0	0	0	0
853	August	Hymenoptera	Halictidae	Halictus	scabiosae	Piedmont	Baldissero d'Alba	PIES	0	0	0	0	0	0	0	0	0	0	0	0	0	0	0	0	0	0	0	0	0
854	August	Hymenoptera	Halictidae	Halictus	scabiosae	Piedmont	Baldissero d'Alba	PIES	0	0	0	0	0	0	0	0	0	0	0	5277	0	0	0	0	0	0	0	0	0
855	August	Hymenoptera	Halictidae	Halictus	scabiosae	Piedmont	Baldissero d'Alba	PIES	0	0	443499	211085	0	0	0	0	0	0	0	0	0	0	0	0	0	0	0	0	0
856	August	Hymenoptera	Halictidae	Halictus	scabiosae	Piedmont	Baldissero d'Alba	PIES	9426	0	0	0	0	0	0	0	0	0	0	0	0	0	0	0	0	3283	0	0	0
857	August	Hymenoptera	Halictidae	Halictus	scabiosae	Piedmont	Baldissero d'Alba	PIES	0	0	0	0	0	0	4697	0	0	0	0	0	0	0	0	0	0	0	0	0	0
858	August	Hymenoptera	Halictidae	Halictus	scabiosae	Piedmont	Baldissero d'Alba	PIES	0	0	0	0	0	0	7747	0	0	0	0	0	0	0	0	0	0	0	0	0	0
859	August	Hymenoptera	Halictidae	Halictus	scabiosae	Piedmont	Baldissero d'Alba	PIES	0	0	0	0	0	0	0	0	0	0	0	0	0	0	0	0	0	0	0	0	0
860	August	Hymenoptera	Vespidae	Polistes	dominula	Piedmont	Baldissero d'Alba	PIES	0	0	0	250506	0	0	0	0	0	0	0	0	0	0	0	0	0	0	0	0	0
861	August	Hymenoptera	Vespidae	Polistes	dominula	Piedmont	Baldissero d'Alba	PIES	0	0	0	0	0	0	0	4714	0	0	0	0	0	0	0	0	0	0	0	0	0
862	August	Hymenoptera	Vespidae	Polistes	dominula	Piedmont	Baldissero d'Alba	PIES	3414	0	0	0	0	0	0	0	0	0	0	9427	0	0	0	0	0	0	0	0	0
863	August	Hymenoptera	Vespidae	Polistes	dominula	Piedmont	Baldissero d'Alba	PIES	0	0	0	5677	0	0	0	0	0	0	0	0	0	0	0	0	0	0	0	0	0
864	August	Hymenoptera	Halictidae	Halictus	scabiosae	Piedmont	Baldissero d'Alba	PIES	0	0	0	0	0	0	0	0	0	0	0	0	0	0	0	0	0	0	0	0	0
865	August	Hymenoptera	Sphecidae	Sphex	sp.	Piedmont	Baldissero d'Alba	PIES	0	0	0	0	0	0	0	0	0	0	0	6331	0	0	0	0	0	0	0	0	0
866	August	Hymenoptera	Sphecidae	Philantus	triangulum	Piedmont	Baldissero d'Alba	PIES	0	0	0	0	0	0	0	0	0	0	0	0	0	0	0	0	0	0	0	0	0
867	August	Diptera	Syrphidae	Syrphus	sp.	Piedmont	Baldissero d'Alba	PIES	0	0	0	0	0	0	0	0	0	0	0	0	0	0	0	0	0	0	0	0	0
868	August	Hymenoptera	Halictidae	Lasioglossum	villosulum	Piedmont	Baldissero d'Alba	PIES	0	0	828405	0	0	0	0	0	0	0	0	0	0	0	0	0	0	0	0	0	0
869	August	Hymenoptera	Halictidae	Lasioglossum	villosulum	Piedmont	Baldissero d'Alba	PIES	203872	0	0	0	0	0	0	379192	0	0	0	0	0	0	0	0	0	0	0	0	0
870	August	Diptera	Syrphidae	Bombylius	sp.	Piedmont	Baldissero d'Alba	PIES	0	0	0	0	0	0	0	433690	0	0	0	0	0	0	0	0	0	0	0	0	0
871	August	Hymenoptera	Halictidae	Halictus	maculatus	Piedmont	Baldissero d'Alba	PIES	0	0	0	0	0	0	0	0	0	0	0	363464	0	0	0	0	0	0	0	0	0
872	August	Hymenoptera	Megachilidae	Heriades	crenulata	Piedmont	Baldissero d'Alba	PIES	0	0	0	0	0	0	0	0	0	0	0	0	0	0	0	0	0	0	0	0	0
873	August	Diptera	Syrphidae	Melanostoma	mellinum	Piedmont	Baldissero d'Alba	PIES	307050	0	0	0	0	0	0	0	0	0	0	0	0	0	0	0	0	0	0	0	0
874	August	Hymenoptera	Apidae	Bombus	pascuorum	Piedmont	Baldissero d'Alba	PIES	0	0	0	0	0	0	0	0	0	0	0	466555	0	0	0	0	0	0	0	0	0
875	August	Hymenoptera	Apidae	Bombus	pascuorum	Piedmont	Baldissero d'Alba	PIES	0	0	0	0	0	0	0	491304	0	0	0	0	0	0	0	351379	0	0	0	0	0
876	August	Hymenoptera	Apidae	Bombus	pascuorum	Piedmont	Baldissero d'Alba	PIES	119104	0	0	0	0	0	0	822709	0	0	0	757462	0	0	0	181881	0	0	0	0	0
877	August	Hymenoptera	Halictidae	Halictus	scabiosae	Piedmont	Baldissero d'Alba	PIES	463052	0	0	0	0	0	0	0	329802	0	0	0	0	0	0	0	0	0	0	0	0
878	August	Hymenoptera	Halictidae	Halictus	scabiosae	Piedmont	Baldissero d'Alba	PIES	0	0	0	0	0	0	0	0	3913	0	0	735481	0	0	0	0	0	0	0	0	0
879	August	Hymenoptera	Halictidae	Halictus	scabiosae	Piedmont	Baldissero d'Alba	PIES	509230	0	0	0	0	0	0	0	0	0	0	0	0	0	0	0	0	0	0	0	0
880	August	Hymenoptera	Halictidae	Halictus	scabiosae	Piedmont	Baldissero d'Alba	PIES	0	0	303973	0	0	0	0	0	0	0	0	841150	0	0	0	0	0	0	0	0	0
881	August	Hymenoptera	Vespidae	Polistes	dominula	Piedmont	Baldissero d'Alba	PIES	606986	0	0	0	0	0	0	717405	0	0	0	0	0	0	0	0	0	0	0	0	0
882	August	Hymenoptera	Vespidae	Polistes	dominula	Piedmont	Baldissero d'Alba	PIES	0	0	0	0	0	0	0	121105	0	0	0	0	0	0	0	0	0	0	0	0	0
883	August	Hymenoptera	Apidae	Bombus	terrestris	Piedmont	Baldissero d'Alba	PIES	144864	0	116940	0	0	0	0	0	0	0	0	0	0	0	0	0	0	0	0	0	0
884	August	Hymenoptera	Apidae	Bombus	terrestris	Piedmont	Baldissero d'Alba	PIES	0	0	0	0	0	0	0	0	0	0	0	0	0	0	0	0	0	0	0	0	0
885	August	Hymenoptera	Megachilidae	Megachile	melanopyga	Piedmont	Baldissero d'Alba	PIES	929825	0	0	0	0	0	0	0	0	0	0	0	0	0	0	0	0	0	0	0	0
886	August	Hymenoptera	Colletidae	Hylaeus	variegatus	Piedmont	Baldissero d'Alba	PIES	0	0	0	0	0	0	0	0	0	0	0	0	0	0	0	0	0	0	0	0	0
887	August	Hymenoptera	Chrysidae	Chrysis	sp.	Piedmont	Baldissero d'Alba	PIES	0	0	0	0	0	0	0	0	0	0	0	0	0	0	0	0	0	0	0	0	0
888	August	Hymenoptera	Apidae	Bombus	pascuorum	Piedmont	Baldissero d'Alba	PIES	710938	0	0	0	0	0	0	0	0	0	0	0	0	0	0	0	0	0	0	0	0
889	August	Hymenoptera	Apidae	Bombus	pascuorum	Piedmont	Baldissero d'Alba	PIES	5367	0	124349	0	0	0	0	0	0	0	0	0	0	0	0	0	0	0	0	0	0
890	August	Hymenoptera	Apidae	Bombus	pascuorum	Piedmont	Baldissero d'Alba	PIES	0	0	0	740640	0	0	0	0	46914	0	0	0	0	0	0	0	0	0	0	0	0
891	August	Hymenoptera	Apidae	Bombus	pascuorum	Piedmont	Baldissero d'Alba	PIES	0	0	0	159093	0	0	0	636170	487607	0	0	686292	0	0	0	0	0	0	0	0	0
892	August	Hymenoptera	Halictidae	Halictus	scabiosae	Piedmont	Baldissero d'Alba	PIES	0	0	616337	586966	0	0	0	0	0	0	0	0	0	0	0	0	0	0	0	0	0
893	August	Hymenoptera	Halictidae	Halictus	scabiosae	Piedmont	Baldissero d'Alba	PIES	0	0	0	0	0	0	0	22277	0	0	0	8634	0	0	0	0	0	0	0	0	0
894	August	Hymenoptera	Halictidae	Halictus	scabiosae	Piedmont	Baldissero d'Alba	PIES	6819	0	0	0	0	0	0	0	0	0	0	4814	0	0	0	0	0	0	0	0	0
895	August	Hymenoptera	Halictidae	Halictus	scabiosae	Piedmont	Baldissero d'Alba	PIES	0	0	952306	0	0	0	0	0	0	0	0	0	0	0	0	0	0	0	0	0	0
896	August	Hymenoptera	Halictidae	Halictus	scabiosae	Piedmont	Baldissero d'Alba	PIES	0	0	845708	0	0	0	0	0	0	0	0	0	0	0	0	0	0	0	0	0	0
897	August	Hymenoptera	Halictidae	Halictus	scabiosae	Piedmont	Baldissero d'Alba	PIES	574793	0	0	0	0	0	0	0	0	0	0	209050	0	0	0	0	0	5720	0	0	0
898	August	Hymenoptera	Halictidae	Halictus	scabiosae	Piedmont	Baldissero d'Alba	PIES	101947	0	0	0	0	0	0	0	0	0	0	104759	0	0	0	0	0	7863	0	0	0
899	August	Hymenoptera	Halictidae	Halictus	scabiosae	Piedmont	Baldissero d'Alba	PIES	0	0	0	0	0	0	0	0	0	0	0	0	0	0	0	0	0	0	0	0	0
900	August	Hymenoptera	Halictidae	Halictus	scabiosae	Piedmont	Baldissero d'Alba	PIES	0	0	0	0	0	0	0	0	0	0	0	0	0	0	0	0	166846	0	0	0	0
901	August	Hymenoptera	Halictidae	Halictus	scabiosae	Piedmont	Baldissero d'Alba	PIES	0	0	0	0	0	0	0	0	0	0	0	837	0	0	0	0	2417	0	0	0	0
902	August	Hymenoptera	Halictidae	Halictus	scabiosae	Piedmont	Baldissero d'Alba	PIES	0	0	0	0	0	0	0	0	0	0	0	0	0	0	0	0	0	0	0	0	0
903	August	Hymenoptera	Halictidae	Halictus	scabiosae	Piedmont	Baldissero d'Alba	PIES	0	0	0	2798	0	0	0	8246	0	0	0	258140	0	0	0	0	0	0	0	0	0
904	August	Hymenoptera	Apidae	Bombus	terrestris	Piedmont	Baldissero d'Alba	PIES	0	0	0	0	0	0	0	0	0	0	0	0	0	0	0	0	0	0	0	0	0
905	August	Hymenoptera	Apidae	Bombus	terrestris	Piedmont	Baldissero d'Alba	PIES	0	0	0	0	0	0	0	0	0	0	0	4386	0	0	0	0	0	0	0	0	0
906	August	Hymenoptera	Halictidae	Lasioglossum	malachurum	Piedmont	Baldissero d'Alba	PIES	0	0	0	4990	0	0	0	0	246180	0	0	0	0	0	0	0	0	0	0	0	0
907	August	Hymenoptera	Melittidae	Dasypoda	hirtipes	Piedmont	Baldissero d'Alba	PIES	819830	0	0	0	0	0	0	0	0	0	0	0	0	0	0	0	0	0	0	0	0
908	August	Diptera	Syrphidae	Bombylius	sp.	Piedmont	Baldissero d'Alba	PIES	0	0	0	0	0	0	0	0	706859	0	0	0	0	0	0	0	0	0	0	0	0
909	August	Hymenoptera	Crabronidae	Cerceris	sp.	Piedmont	Baldissero d'Alba	PIES	0	0	0	0	0	0	0	0	0	0	0	0	0	0	0	0	0	0	0	0	0
910	August	Hymenoptera	Halictidae	Halictus	scabiosae	Piedmont	Baldissero d'Alba	PIES	3633	0	0	0	0	0	0	0	0	0	0	0	0	0	0	0	0	0	0	0	0
911	August	Hymenoptera	Halictidae	Halictus	scabiosae	Piedmont	Baldissero d'Alba	PIES	0	0	0	0	0	0	0	0	6184	0	0	0	0	0	0	0	0	0	0	0	0
912	August	Hymenoptera	Halictidae	Halictus	scabiosae	Piedmont	Baldissero d'Alba	PIES	0	0	0	2569	0	0	0	0	0	0	0	0	0	0	0	0	0	0	0	0	0
913	August	Hymenoptera	Halictidae	Halictus	scabiosae	Piedmont	Baldissero d'Alba	PIES	0	0	0	0	0	0	0	0	0	0	0	900	0	0	0	0	0	0	0	0	0
914	August	Hymenoptera	Halictidae	Halictus	scabiosae	Piedmont	Baldissero d'Alba	PIES	0	0	0	0	0	0	0	0	0	0	0	0	0	0	0	0	0	0	0	0	0
915	August	Hymenoptera	Halictidae	Halictus	scabiosae	Piedmont	Baldissero d'Alba	PIES	900023	0	0	0	0	0	0	0	0	0	0	0	0	0	0	0	0	0	0	0	0
916	August	Hymenoptera	Halictidae	Halictus	scabiosae	Piedmont	Baldissero d'Alba	PIES	0	0	0	3684	0	0	0	392544	0	0	0	2619	0	0	0	0	0	0	0	0	0
917	August	Hymenoptera	Halictidae	Halictus	scabiosae	Piedmont	Baldissero d'Alba	PIES	0	0	0	0	0	0	0	0	0	0	0	0	0	0	0	0	0	0	0	0	0
918	August	Hymenoptera	Halictidae	Halictus	scabiosae	Piedmont	Baldissero d'Alba	PIES	0	0	0	0	0	0	0	543377	0	0	0	4606	0	0	0	0	0	0	0	0	0
919	August	Hymenoptera	Halictidae	Halictus	scabiosae	Piedmont	Baldissero d'Alba	PIES	15007	0	0	0	0	0	0	0	0	0	0	0	0	0	0	0	0	68333	0	0	0
920	August	Hymenoptera	Halictidae	Halictus	scabiosae	Piedmont	Baldissero d'Alba	PIES	315651	0	0	7290	0	0	0	0	0	0	0	0	0	0	0	0	0	0	0	0	0
921	August	Hymenoptera	Halictidae	Halictus	scabiosae	Piedmont	Baldissero d'Alba	PIES	0	0	0	0	0	0	0	0	0	0	0	0	0	0	0	0	0	0	0	0	0
922	August	Hymenoptera	Halictidae	Halictus	scabiosae	Piedmont	Baldissero d'Alba	PIES	139007	0	0	0	0	0	0	0	0	0	0	482528	0	0	0	0	0	0	0	0	0
923	August	Hymenoptera	Halictidae	Halictus	scabiosae	Piedmont	Baldissero d'Alba	PIES	303125	0	0	0	0	0	0	0	0	0	0	717611	0	0	0	0	0	0	0	0	0
924	August	Hymenoptera	Halictidae	Halictus	scabiosae	Piedmont	Baldissero d'Alba	PIES	0	0	0	8019	0	0	0	0	0	0	0	0	0	0	0	0	0	0	0	0	0
925	August	Hymenoptera	Halictidae	Halictus	scabiosae	Piedmont	Baldissero d'Alba	PIES	734257	0	0	0	0	0	0	8629	0	0	0	0	0	0	0	0	0	0	0	0	0
926	August	Hymenoptera	Halictidae	Halictus	scabiosae	Piedmont	Baldissero d'Alba	PIES	0	0	0	0	0	0	0	0	0	0	0	0	0	0	0	0	0	0	0	0	0
927	August	Hymenoptera	Halictidae	Halictus	scabiosae	Piedmont	Baldissero d'Alba	PIES	0	0	0	0	0	0	0	0	0	0	0	0	0	0	0	0	63867	0	0	0	0
928	August	Hymenoptera	Halictidae	Halictus	scabiosae	Piedmont	Baldissero d'Alba	PIES	4625	0	834991	0	0	0	0	0	0	0	0	0	0	0	0	0	0	0	0	0	0
929	August	Hymenoptera	Apidae	Bombus	terrestris	Piedmont	Baldissero d'Alba	PIES	1039	0	0	5382	0	0	0	0	0	0	0	3446	0	0	0	0	0	0	0	0	0
930	August	Hymenoptera	Halictidae	Halictus	simplex	Piedmont	Baldissero d'Alba	PIES	0	0	0	0	0	0	0	0	0	0	0	0	0	0	0	0	0	0	0	0	0
931	August	Hymenoptera	Megachilidae	Megachile	melanopyga	Piedmont	Baldissero d'Alba	PIES	6579	0	96597	0	0	0	0	8105	0	0	0	0	0	0	0	0	0	0	0	0	0
932	August	Hymenoptera	Halictidae	Nomiapis	diversipes	Piedmont	Baldissero d'Alba	PIES	0	0	0	0	0	0	0	0	0	0	0	8480	0	0	0	0	0	0	0	0	0
933	August	Hymenoptera	Vespidae	Polistes	dominula	Piedmont	Baldissero d'Alba	PIES	0	0	0	0	0	0	0	0	0	0	0	0	0	0	0	0	0	0	0	0	0
934	August	Hymenoptera	Halictidae	Lasioglossum	glabriusculum	Piedmont	Baldissero d'Alba	PIES	0	0	428490	0	0	0	0	0	0	0	0	0	0	0	0	0	0	0	0	0	0
935	September	Hymenoptera	Apidae	Bombus	lapidarius	Emilia Romagna	Monzuno	ERMO	0	0	0	0	0	0	0	6571	0	0	0	0	0	0	0	0	0	0	0	0	0
936	September	Hymenoptera	Apidae	Bombus	lapidarius	Emilia Romagna	Monzuno	ERMO	0	0	0	0	0	0	0	0	0	0	0	7538	0	0	0	0	0	0	0	0	0
937	September	Hymenoptera	Apidae	Bombus	pascuorum	Emilia Romagna	Monzuno	ERMO	0	0	0	0	0	0	0	0	0	0	0	0	0	0	0	0	0	0	0	0	0
938	September	Hymenoptera	Apidae	Bombus	lapidarius	Emilia Romagna	Monzuno	ERMO	33909	0	0	0	0	0	0	0	0	0	0	8284	0	0	0	0	0	0	0	0	0
939	September	Hymenoptera	Apidae	Bombus	lucorum	Emilia Romagna	Monzuno	ERMO	0	0	0	0	0	0	0	0	0	0	0	1934	0	0	0	0	0	0	0	0	0
940	September	Hymenoptera	Apidae	Bombus	lapidarius	Emilia Romagna	Monzuno	ERMO	0	0	0	0	0	0	0	0	6543	0	0	0	0	0	0	0	0	0	0	0	0
941	September	Hymenoptera	Apidae	Bombus	rupestris	Emilia Romagna	Monzuno	ERMO	18561	0	0	0	0	0	0	0	7461	0	0	0	0	0	0	0	0	0	0	0	0
942	September	Hymenoptera	Apidae	Bombus	lapidarius	Emilia Romagna	Monzuno	ERMO	0	0	0	51117	0	0	0	0	0	0	0	0	0	0	0	0	0	0	0	0	0
943	September	Hymenoptera	Apidae	Bombus	lapidarius	Emilia Romagna	Monzuno	ERMO	0	0	0	0	0	0	0	0	0	0	0	0	0	0	0	0	0	0	0	0	0
944	September	Hymenoptera	Apidae	Bombus	pascuroum	Emilia Romagna	Monzuno	ERMO	0	0	0	166633	0	0	0	0	0	0	0	0	0	0	0	0	0	0	0	0	0
945	September	Hymenoptera	Apidae	Bombus	pratorum	Emilia Romagna	Monzuno	ERMO	0	0	0	0	0	0	0	0	0	0	0	0	0	0	0	0	0	0	0	0	0
946	September	Hymenoptera	Apidae	Bombus	lapidarius	Emilia Romagna	Monzuno	ERMO	0	0	0	0	0	0	0	0	0	0	0	0	0	0	0	0	0	0	0	0	0
947	September	Hymenoptera	Apidae	Bombus	rupestris	Emilia Romagna	Monzuno	ERMO	20960	0	0	3983	0	0	0	0	0	0	0	0	0	0	0	0	0	0	0	0	0
948	September	Hymenoptera	Apidae	Bombus	pratorum	Emilia Romagna	Monzuno	ERMO	0	0	0	3530	0	0	0	0	0	0	0	0	0	0	0	0	0	0	0	0	0
949	September	Hymenoptera	Apidae	Bombus	pratorum	Emilia Romagna	Monzuno	ERMO	0	0	0	0	0	0	6385	0	7441	0	0	0	0	0	0	0	0	0	0	0	0
950	September	Diptera	Syrphidae	Erystalis	tenax	Emilia Romagna	Monzuno	ERMO	0	0	0	0	0	0	0	0	0	0	0	29688	0	0	0	0	0	0	0	0	0
951	September	Hymenoptera	Apidae	Bombus	rupestris	Emilia Romagna	Monzuno	ERMO	6676	0	0	0	0	0	0	0	0	0	0	0	0	0	0	0	0	0	0	0	0
952	September	Hymenoptera	Apidae	Bombus	rupestris	Emilia Romagna	Monzuno	ERMO	7792	0	0	0	0	0	2555	0	0	0	0	0	0	0	0	0	0	0	0	0	0
953	September	Hymenoptera	Apidae	Bombus	pascuorum	Emilia Romagna	Monzuno	ERMO	0	0	0	0	0	0	0	0	0	0	0	526717	0	0	0	0	0	0	0	0	0
954	September	Hymenoptera	Apidae	Bombus	ruderarius	Emilia Romagna	Monzuno	ERMO	0	0	45183	0	0	0	0	0	0	0	0	0	0	0	0	0	0	0	0	0	0
955	September	Hymenoptera	Apidae	Bombus	lucorum	Emilia Romagna	Monzuno	ERMO	91035	0	0	0	0	0	0	0	0	0	0	0	0	0	0	0	0	0	0	0	0
956	September	Hymenoptera	Apidae	Bombus	lucorum	Emilia Romagna	Monzuno	ERMO	17900	0	0	0	0	0	0	0	0	0	0	0	0	0	0	0	0	0	0	0	0
957	August	Hymenoptera	Vespidae	Vespula	dominula	Emilia Romagna	Ravenna	ERAI	0	0	0	0	0	0	0	0	0	0	0	0	0	0	0	0	0	0	0	0	0
958	August	Hymenoptera	Vespidae	-	-	Emilia Romagna	Ravenna	ERAI	0	0	53708	0	0	0	0	4030	0	0	0	0	0	0	0	0	0	0	0	0	0
959	August	Hymenoptera	Vespidae	-	-	Emilia Romagna	Ravenna	ERAI	501001	0	0	0	0	0	0	0	0	0	0	0	0	0	0	0	0	0	0	0	0
960	August	Diptera	Bombyliidae	Bombylius	minor	Emilia Romagna	Ravenna	ERAI	0	0	0	0	0	0	0	0	0	0	0	0	0	0	0	0	0	0	0	0	0
961	August	Hymenoptera	Halictidae	Nomiapis	diversipes	Emilia Romagna	Ravenna	ERAI	0	0	78090	0	0	0	0	0	0	0	0	948040	0	0	0	0	0	0	0	0	0
962	August	Hymenoptera	Halictidae	Halictus	simplex	Emilia Romagna	Ravenna	ERAI	0	0	0	0	0	0	0	0	465890	0	0	0	0	0	0	0	0	0	0	0	0
963	July	Coleoptera	Cleridae	Trichodes	sp.	Emilia Romagna	Bologna	CREA	0	0	0	0	0	0	0	0	0	0	0	0	0	0	0	0	0	0	0	0	0
964	July	Diptera	Conopidae	Conops	sp.	Emilia Romagna	Bologna	CREA	0	0	0	0	0	0	0	0	0	0	0	0	0	0	0	0	346929	0	0	0	0
965	September	Hymenoptera	Halictidae	Halictus	simplex	Piedmont	Baldissero d'Alba	PIES	0	0	0	0	0	0	0	0	0	0	0	0	0	0	0	0	0	0	0	0	0
966	September	Hymenoptera	Halictidae	Lasioglossum	villosulum	Piedmont	Baldissero d'Alba	PIES	0	0	0	0	0	0	0	0	0	0	0	0	0	0	0	0	0	0	0	0	0
967	September	Diptera	Syrphidae	Scaeva	pyrastri	Piedmont	Baldissero d'Alba	PIES	0	0	0	0	0	0	0	0	0	0	0	0	0	0	0	0	0	0	0	0	0
968	September	Diptera	Syrphidae	Erystalis	tenax	Piedmont	Baldissero d'Alba	PIES	6838	0	0	0	0	0	0	0	0	0	0	0	0	0	0	0	0	0	0	0	0
969	September	Hymenoptera	Halictidae	Halictus	fulvipes	Piedmont	Baldissero d'Alba	PIES	4484	0	0	0	0	0	0	0	0	0	0	0	0	0	0	0	0	0	0	0	0
970	September	Hymenoptera	Halictidae	Halictus	fulvipes	Piedmont	Baldissero d'Alba	PIES	0	0	0	0	0	0	0	1055	0	0	0	0	0	0	0	0	0	39241	0	0	0
971	September	Hymenoptera	Halictidae	Halictus	scabiosae	Piedmont	Baldissero d'Alba	PIES	0	0	7217	0	0	0	0	9012	0	0	0	0	0	0	0	0	0	0	0	0	0
972	September	Hymenoptera	Halictidae	Halictus	fulvipes	Piedmont	Baldissero d'Alba	PIES	3567	0	0	0	0	0	0	0	0	0	0	0	0	0	0	0	0	0	0	0	0
973	September	Hymenoptera	Halictidae	Halictus	fulvipes	Piedmont	Baldissero d'Alba	PIES	0	0	0	0	0	0	0	0	0	0	0	2051	0	0	0	0	0	0	0	0	0
974	September	Hymenoptera	Halictidae	Halictus	fulvipes	Piedmont	Baldissero d'Alba	PIES	7915	0	0	303	0	0	0	0	0	0	0	0	0	0	0	0	86847	0	0	0	0
975	September	Hymenoptera	Vespidae	Vespula	germanica	Piedmont	Baldissero d'Alba	PIES	0	0	0	0	0	0	0	0	0	0	0	0	0	0	0	0	0	0	0	0	0
976	September	Hymenoptera	Vespidae	Vespula	germanica	Piedmont	Baldissero d'Alba	PIES	0	0	0	0	0	0	0	0	0	0	0	0	0	0	0	0	0	0	0	0	0
977	September	Hymenoptera	Halictidae	Lasioglossum	villosulum	Piedmont	Baldissero d'Alba	PIES	0	0	0	0	0	0	0	0	0	0	0	0	0	0	0	0	0	0	0	0	0
978	September	Hymenoptera	Halictidae	Lasioglossum	villosulum	Piedmont	Baldissero d'Alba	PIES	0	0	0	0	0	0	782435	0	0	0	0	0	0	0	0	0	0	0	0	0	0
979	September	Hymenoptera	Halictidae	Lasioglossum	villosulum	Piedmont	Baldissero d'Alba	PIES	0	0	0	322273	0	0	0	0	0	0	0	0	0	0	0	0	0	0	0	0	0
980	September	Diptera	Syrphidae	Episyrphus	balteatus	Piedmont	Baldissero d'Alba	PIES	859583	0	0	0	0	0	0	0	0	0	0	0	0	0	0	0	0	0	0	0	0
981	September	Diptera	Syrphidae	Scaeva	pyrastri	Piedmont	Baldissero d'Alba	PIES	0	0	0	498039	0	0	0	0	0	0	0	0	0	0	0	0	0	386676	0	0	0
982	September	Diptera	Syrphidae	Syrphus	sp.	Piedmont	Baldissero d'Alba	PIES	0	0	0	0	0	0	0	0	0	0	0	0	0	0	0	0	0	0	0	0	0
983	September	Diptera	Syrphidae	Syrphus	sp.	Piedmont	Baldissero d'Alba	PIES	0	0	0	0	0	0	0	0	0	0	0	731431	0	0	0	0	0	0	0	0	0
984	September	Diptera	Syrphidae	Syrphus	sp.	Piedmont	Baldissero d'Alba	PIES	0	0	0	0	0	0	0	0	0	0	0	338535	0	0	0	0	0	0	0	0	0
985	September	Diptera	Syrphidae	Syrphus	sp.	Piedmont	Baldissero d'Alba	PIES	675805	0	0	0	0	0	0	0	0	0	0	0	0	0	0	0	0	0	0	0	0
986	September	Diptera	Syrphidae	Syrphus	sp.	Piedmont	Baldissero d'Alba	PIES	0	0	0	0	0	0	0	0	0	0	0	0	0	0	0	0	0	0	0	0	0
987	September	Diptera	Syrphidae	Sphaerophoria	scripta	Piedmont	Baldissero d'Alba	PIES	875316	0	0	0	0	0	0	0	0	0	0	0	0	0	0	0	0	0	0	0	0
988	September	Hymenoptera	Vespidae	Eumenes	sp.	Piedmont	Baldissero d'Alba	PIES	0	0	0	0	0	0	0	0	0	0	0	0	0	0	0	0	0	0	0	0	0
989	September	Diptera	Syrphidae	Syrphus	sp.	Piedmont	Baldissero d'Alba	PIES	0	0	0	0	0	0	0	0	0	0	0	0	0	0	0	0	0	0	0	0	0
990	September	Hymenoptera	Halictidae	Lasioglossum	villosulum	Piedmont	Baldissero d'Alba	PIES	433613	0	0	0	0	0	0	0	0	0	0	0	0	0	0	0	0	809642	0	0	0
991	September	Hymenoptera	Crabronidae	Cerceris	sp.	Piedmont	Baldissero d'Alba	PIES	0	0	0	0	0	0	0	0	0	0	0	0	0	0	0	0	0	0	0	0	0
992	September	Hymenoptera	Halictidae	Lasioglossum	villosulum	Piedmont	Baldissero d'Alba	PIES	0	0	0	0	0	0	0	0	0	0	0	0	0	0	0	0	0	0	0	0	0
993	September	Hymenoptera	Halictidae	Lasioglossum	villosulum	Piedmont	Baldissero d'Alba	PIES	0	0	0	0	0	0	0	0	0	0	0	0	0	0	0	0	0	0	0	0	0
994	September	Hymenoptera	Vespidae	Vespa	crabro	Emilia Romagna	Ravenna	ERAI	0	0	0	0	0	0	0	0	0	0	0	0	0	0	0	0	0	0	0	0	0
995	September	Hymenoptera	Sphecidae	Sceliphron	caementarium	Emilia Romagna	Ravenna	ERAI	0	0	57916	0	0	0	0	0	0	0	0	0	0	0	0	0	0	0	0	0	0
996	September	Hymenoptera	Vespidae	Polistes	sp.	Emilia Romagna	Ravenna	ERAI	0	0	6366	0	0	0	0	0	0	0	0	0	0	0	0	0	0	0	0	0	0
997	September	Hymenoptera	Vespidae	Polistes	sp.	Emilia Romagna	Ravenna	ERAI	0	0	0	0	0	0	0	0	0	0	0	0	0	0	0	0	0	0	0	0	0
998	September	Hymenoptera	Vespidae	Polistes	sp.	Emilia Romagna	Ravenna	ERAI	0	0	0	0	0	0	0	0	0	0	0	715619	0	0	0	0	0	0	0	0	0
999	September	Hymenoptera	Vespidae	Polistes	sp.	Emilia Romagna	Ravenna	ERAI	0	0	0	0	0	0	577680	0	0	0	0	0	0	0	0	0	0	0	0	0	0
1000	September	Diptera	Bombyliidae	Villa	sp.	Emilia Romagna	Ravenna	ERAI	777758	0	0	478302	0	0	0	0	0	0	0	39413	0	0	0	0	0	0	0	0	0
1001	September	Diptera	Bombyliidae	Villa	sp.	Emilia Romagna	Ravenna	ERAI	0	0	0	0	0	0	0	0	0	0	0	0	0	0	0	0	0	0	0	0	0
1002	September	Diptera	Syrphidae	Merodon	sp.	Piedmont	Baldissero d'Alba	PIES	0	0	0	107178	0	0	0	0	0	0	0	0	0	0	0	0	0	0	0	0	0
1003	September	Hymenoptera	Apidae	Epeolus	cruciger	Emilia Romagna	Forlì-Cesena	ERES	0	0	0	0	0	0	0	0	0	0	0	887496	0	0	0	0	7048	0	0	0	0
1004	September	Diptera	Bombyliidae	Villa	sp.	Emilia Romagna	Forlì-Cesena	ERES	0	0	0	429025	0	0	0	0	0	0	0	180903	0	0	0	0	0	0	0	0	0
1005	September	Hymenoptera	Megachilidae	Megachile	albisecta	Emilia Romagna	Forlì-Cesena	ERES	281263	0	0	0	0	0	0	0	0	0	0	0	0	0	0	0	6472	828	0	0	0
1006	September	Diptera	Syrphidae	Merodon	sp.	Emilia Romagna	Forlì-Cesena	ERES	397918	0	0	0	0	0	0	0	368931	0	0	0	0	0	0	0	0	0	0	0	0
1007	September	Hymenoptera	Megachilidae	Anthidium	manicatum	Emilia Romagna	Forlì-Cesena	ERES	0	0	0	0	0	0	0	0	0	0	0	4822	0	0	0	0	0	0	0	0	0
1008	September	Diptera	Bombyliidae	Villa	sp.	Emilia Romagna	Forlì-Cesena	ERES	0	0	0	304951	0	0	198762	0	0	0	0	0	0	0	0	0	0	0	0	0	0
1009	September	Hymenoptera	Sphecidae	-	-	Emilia Romagna	Forlì-Cesena	ERES	0	0	0	0	0	0	0	0	0	0	0	0	0	0	0	0	0	0	0	0	0
1010	September	Hymenoptera	Eumenidae	Eumenes	sp.	Emilia Romagna	Forlì-Cesena	ERES	0	0	0	0	0	0	0	0	0	0	0	2267	0	0	0	0	0	0	0	0	0
1011	September	Hymenoptera	Megachilidae	Heriades	crenulata	Emilia Romagna	Forlì-Cesena	ERES	0	0	0	486026	0	0	0	0	0	0	0	0	0	0	0	0	0	0	0	0	0
1012	September	Hymenoptera	Apidae	Ceratina	chalybea	Emilia Romagna	Forlì-Cesena	ERES	0	0	0	0	0	0	0	0	0	0	0	0	0	0	0	0	0	0	0	0	0
1013	September	Hymenoptera	Apidae	Epeolus	variegatus	Emilia Romagna	Forlì-Cesena	ERES	0	0	0	0	0	0	0	0	0	0	0	1526	0	0	0	0	0	0	0	0	0
1014	September	Hymenoptera	Halictidae	Nomiapis	diversipes	Emilia Romagna	Forlì-Cesena	ERES	0	0	0	577282	0	0	0	7405	8011	0	0	0	0	0	0	0	0	0	0	0	0
1015	September	Hymenoptera	Megachilidae	Megachile	leachella	Emilia Romagna	Forlì-Cesena	ERES	0	0	759488	0	0	0	0	0	0	0	0	0	0	0	0	0	0	0	0	0	0
1016	October	Diptera	Syrphidae	Syrphus	ribesii	Piedmont	Baldissero d'Alba	PIES	0	0	0	0	0	0	0	0	0	0	0	0	0	0	0	0	0	0	0	0	0
1017	October	Diptera	Syrphidae	Syrphus	ribesii	Piedmont	Baldissero d'Alba	PIES	0	0	0	0	0	0	0	0	0	0	0	0	0	0	0	0	0	0	0	0	0
1018	October	Diptera	Syrphidae	Syrphus	ribesii	Piedmont	Baldissero d'Alba	PIES	87452.3	0	0	0	0	0	0	0	0	0	0	0	0	0	0	0	0	0	0	0	0
1019	October	Diptera	Syrphidae	Syrphus	ribesii	Piedmont	Baldissero d'Alba	PIES	0	0	0	0	0	0	0	0	0	0	0	0	0	0	0	0	0	0	0	0	0
1020	October	Diptera	Syrphidae	Syrphus	ribesii	Piedmont	Baldissero d'Alba	PIES	0	0	0	0	0	0	0	0	0	0	0	58745.3	0	0	0	0	0	0	0	0	0
1021	October	Diptera	Syrphidae	Syrphus	ribesii	Piedmont	Baldissero d'Alba	PIES	0	0	0	0	0	0	0	0	0	0	0	0	0	0	0	0	0	0	0	0	0
1022	October	Hymenoptera	Vespidae	Vespula	dominula	Piedmont	Baldissero d'Alba	PIES	0	0	0	0	0	0	0	0	0	0	0	6987.32	0	0	0	0	0	0	0	0	0
1023	October	Diptera	Syrphidae	Syrphus	ribesii	Piedmont	Baldissero d'Alba	PIES	65477.2	0	0	0	0	0	0	0	0	0	0	0	0	0	0	0	0	0	0	0	0
1024	October	Hymenoptera	Halictidae	Halictus	simplex	Piedmont	Baldissero d'Alba	PIES	0	0	0	0	0	0	0	0	0	0	0	0	0	0	0	0	0	0	0	0	0
1025	October	Hymenoptera	Halictidae	Halictus	simplex	Piedmont	Baldissero d'Alba	PIES	0	0	0	0	0	0	0	0	0	0	0	0	0	0	0	0	0	0	0	0	0
1026	October	Hymenoptera	Halictidae	Lasioglossum	marginatum	Piedmont	Baldissero d'Alba	PIES	0	0	0	0	0	0	0	0	0	0	0	0	0	0	0	0	0	0	0	0	0
1027	October	Diptera	Syrphidae	Ferdinandea	sp.	Piedmont	Baldissero d'Alba	PIES	0	0	0	0	0	0	0	0	0	0	0	0	0	0	0	0	0	0	0	0	0
1028	October	Diptera	Syrphidae	Erystalis	tenax	Piedmont	Baldissero d'Alba	PIES	0	0	0	0	0	0	0	0	0	0	0	0	0	0	0	0	0	0	0	0	0
