# Supplementary material for: Occurrence of Honey Bee (Apis mellifera L.) Pathogens in Wild Pollinators in Northern Italy
Source: Front Cell Infect Microbiol. 2022 Jun 30;12:907489. doi: 10.3389/fcimb.2022.907489 (PMC9280159; doi:10.3389/fcimb.2022.907489)
Supplement: Supplementary Table 4 — Wilcoxon test results. Tables show the significativity level of each paired test for each pathogen in different sites, months and genera. Only p-values<0.05 are shown. All the other comparisons (not shown) have p-values>0.05. [file Table_4.xlsx]

## Sheet: Foglio1
ABPV VS Month		p-value		ABPV VS Site		p-value		BQCV VS Genus		p-value
May	March	0.0007		ERESP	ERAI	0.0003		Bombus	Andrena	0
May	August	0.0026		ERMO	ERESP	0.0341		Halictus	Bombus	0
								Lasioglossum	Bombus	0.0011
BQCV VS Month		p-value		AmFV VS Site		p-value
June	July	0		September	June	0.0014		C.bombi VS Genus		p-value
May	June	0.0342		September	May	0.0349		Halictus	Bombus	0
June	April	0.047						Lasioglossum	Bombus	0
				BQCV VS Site		p-value		Bombus	Andrena	0
C.bombi VS Month		p-value		ERESP	ERAI	0.0003
June	July	0.0041		ERMO	ERESP	0.0341		DWV VS Genus		p-value
May	June	0.0142						Chelostoma	Andrena	0
June	August	0.033		C.bombi VS Site		p-value		Apis	Andrena	0
				ERMO	ERESP	0.0001		Dasypoda	Andrena	0.0006
DWV VS Month		p-value		PIES	ERMO	0.001		Pseudoanthidium	Andrena	0.0006
May	August	0.0001						Megachile	Andrena	0.0011
June	August	0.0026		DWV VS Site		p-value		Cerceris	Andrena	0.0019
September	May	0.0041		PIES	ERESP	0.0003		Lasioglossum	Chelostoma	0.0149448
May	July	0.0128		PIAI	ERESP	0.001		Halictus	Andrena	0.0376931
N.ceranae VS Month		p-value		KBV VS Site		p-value		KBV VS Genus		p-value
March	June	0		PIAI	ERESP	0.0003		Halictus	Episyrphus	0
May	March	0.0001		PIES	PIAI	0.0005		Episyrphus	Bombus	0
March	April	0.0007		PIAI	CREA	0.0032		Episyrphus	Andrena	0
March	July	0.007						Lasioglossum	Episyrphus	0
March	August	0.0113		N.ceranae VS Site		p-value
				PIES	ERESP	0.0286		N.ceranae VS Genus		p-value
S.melliferum VS Month		p-value		PIES	ERMO	0.0334		Lasioglossum	Eristalis	0
May	June	0.0004		ERMO	ERAI	0.0357		Lasioglossum	Apis	0.0035
May	July	0.017		ERESP	ERAI	0.0382		Lasioglossum	Epeolus	0.0037
				ERESP	CREA	0.0388		Eristalis	Bombus	0.0424
SBV VS Month		p-value		ERMO	CREA	0.0422
June	August	0.0002						SBV VS Genus		p-value
May	August	0.0006		S.melliferum VS Site		p-value		Pseudoanthidium	Andrena	0
May	April	0.0053		ERMO	ERESP	0.0044		Polistes	Andrena	0
June	July	0.0097						Osmia	Andrena	0.0007
May	July	0.0114						Lithurgus	Andrena	0.0035
June	April	0.032						Nomiapis	Andrena	0.0068
September	May	0.0485						Pseudoanthidium	Bombus	0.0069
								Eucera	Andrena	0.0084
								Pseudoanthidium	Chelostoma	0.0091
								Pseudoanthidium	Lasioglossum	0.01
								Pseudoanthidium	Episyrphus	0.026
